# Supplementary material for: Confronting pastoralists’ knowledge of cattle breeds raised in the extensive production systems of Benin with multivariate analyses of morphological traits
Source: PLoS One. 2019 Sep 26;14(9):e0222756. doi: 10.1371/journal.pone.0222756 (PMC6762103; doi:10.1371/journal.pone.0222756)
Supplement: S1 File — (XLSX) [file pone.0222756.s001.xlsx]

## Sheet: Data_farmers'characterization
Cattle breeds	Coat color 1= White 2= Reddish Brown / Black 3= White/Reddish 4= Variable 5= White and black neck	Body size 1= Large 2= Medium 3= Small 4=Dwarf	Size of horn 1= Absent 2= Long 3= Medium 4= Short	Hump size 1= Absent 2=Well developed 3=Poorly developed 4=Small	Size of Dewlap 1=Well developed 2=Poorly developed 3=Small	Size of umbilical flods 1=Well developed 2=Poorly developed 3=Small
Bargouji		3	3	4		3
Bargouji		3	3	4		3
Bargouji	1	3		1
Bargouji	4	3	3	1
Bargouji	4	3			3
Bargouji		3		4		3
Bargouji		3		4
Bargouji		3	3	4
Bargouji		3	3	1		3
Bargouji		3	3	1
Bargouji		3	3	4
Bargouji		3	3	4		3
Bargouji	4	3		4		3
Bargouji		3	3	4		3
Bargouji		3		4	3
Bargouji		3	3	4
Bargouji
Bargouji		3	3	4
Bargouji		3	3	4
Bargouji	4	3	3	4
Bargouji		3	3	4		3
Bargouji	1	3	3	4
Bargouji		3	3	4
Bargouji		3	3	1
Bargouji		3	3	4		3
Bargouji			3	4		3
Bargouji		3		4		3
Bargouji
Bargouji		3	3	1	3	3
Bargouji		3	3	1	3
Bargouji		3	3	1
Bargouji	4	3	3	4
Bargouji	4	3	3	1		3
Bargouji	4			4
Bargouji		3		4
Bargouji	1	3	3	4
Bargouji		3	3	4
Bargouji		3	3	1
Bargouji		3	3	1
Bargouji		3	3	4
Bargouji		3	3	4
Bargouji		3	3	4
Bargouji	1	3	3	1
Bargouji		3	3	4
Bargouji		3	3	4		3
Bargouji		3	3	1
Bargouji		3	3	4
Bargouji		3	3	1
Bargouji		3		4
Bargouji	1	3	3	1		3
Bargouji		3	3	1
Bargouji	1	3	3	1
Bargouji	1	3	3	1
Bargouji	1	3	3	1
Bargouji		3	3	4
Bargouji		3	3	1
Bargouji		3	3	1
Bargouji		3	3	1
Bargouji		3	3	1
Bargouji		3	3	1
Bargouji		3	3	1
Bargouji		3	3	1
Bargouji		3	3	1		3
Bargouji		3	3	1		3
Bargouji		3	3	1
Bargouji		3	3	4		3
Bargouji		3	3	4		3
Bargouji		3	3	1		3
Bargouji		3	3	1
Bargouji		3	3	1
Bargouji		3	3	4
Bargouji	1	3		4
Bargouji		3	3	1
Bargouji		3	3	1
Bargouji		3	3	4
Bargouji		3	3	1
Bargouji	1	3	3	1
Bargouji	1			4		3
Bargouji	1	3	3	1
Bargouji		3	3	1
Bargouji		3	3	1		3
Bargouji		3	3	4		3
Bargouji		3	3	1
Bargouji		3	3	4
Bargouji		3
Bargouji		3	3	1
Bargouji		3	3	1
Bargouji		3	3	1
Bargouji		3	3	1
Bargouji		3	3	1
Bargouji	1	3	3	1
Bargouji		3		1
Bargouji		3	3	1		3
Bargouji		3	3	1		3
Bargouji		3	3	1
Bargouji		3	3	1		3
Bargouji		3
Bargouji		3	3	1
Bargouji		3	3	1
Bargouji		3	3	1
Bargouji		3	3	1		3
Bargouji		3	3	1
Bargouji		3	3	1		3
Bargouji		3	3	1
Bargouji		3	3	1
Bargouji		3	3	1
Bargouji		3	3	1
Bargouji		3	3	1
Bargouji	1	3
Bargouji		3	3	4		3
Bargouji		3	3	4		3
Bargouji
Bargouji
Bargouji
Bargouji		3	3	4		3
Bargouji
Bargouji
Bargouji
Bargouji
Bargouji
Bargouji
Bargouji
Bargouji
Bargouji
Bargouji		3	3	4		3
Bargouji		3	3	4		3
Bargouji
Bargouji
Bargouji		3	3	4		3
Bargouji
Bargouji
Bargouji
Bargouji
Bargouji
Bargouji
Bargouji
Bargouji
Bargouji
Bargouji
Bargouji
Bargouji
Bargouji
Bargouji
Bargouji
Bargouji
Bargouji
Bargouji
Bargouji
Bargouji
Bargouji
Bargouji
Bargouji
Bargouji
Bargouji
Bargouji
Bargouji	1	3	3	4	3
Bargouji
Bargouji
Bargouji
Bargouji
Bargouji
Bargouji
Bargouji
Bargouji
Bargouji
Bargouji
Bargouji
Bargouji
Bargouji
Bargouji
Bargouji
Bargouji
Bargouji
Bargouji
Bargouji
Bargouji
Bargouji
Bargouji
Bargouji
Bargouji
Bargouji
Bargouji
Bargouji
Bargouji
Bargouji
Bargouji
Bargouji	1	3	3	4	3
Bargouji
Bargouji
Bargouji
Bargouji
Bargouji
Bargouji
Bargouji
Bargouji	1	3	3	4	3
Bargouji	1	3	3	4	3
Bargouji	1	3	3	4	3
Bargouji
Bargouji
Bargouji
Bargouji
Bargouji
Bargouji
Bargouji
Bargouji	1	3	3	4	3
Bargouji
Bargouji	1	3	3	4	3
Bargouji
Bargouji
Bargouji
Bargouji
Bargouji	1	3	3	4	3
Bargouji	1	3	3	4	3
Bargouji
Bargouji
Bargouji
Bargouji
Bargouji
Bargouji	1	3	3	4	3
Bargouji
Bargouji	1	3	3	4	3
Bargouji
Bargouji	1	3	3	4	3
Bargouji
Bargouji
Bargouji
Bargouji
Bargouji
Bargouji
Bargouji
Bargouji
Bargouji
Bargouji		3	3	4	3
Bargouji
Bargouji
Bargouji	1	3	3	1		3
Bargouji
Bargouji	1	3	3	4
Bargouji
Bargouji
Bargouji
Bargouji
Bargouji
Bargouji
Bargouji
Bargouji
Bargouji
Bargouji
Bargouji
Bargouji
Bargouji
Bargouji
Bargouji
Bargouji	1	3	3	1
Bargouji
Bargouji
Bargouji
Bargouji
Bargouji
Bargouji
Bargouji
Bargouji
Bargouji
Bargouji
Bargouji
Bargouji
Bargouji
Bargouji
Bargouji
Bargouji
Bargouji
Bargouji
Bargouji
Bargouji
Bargouji
Bargouji
Bargouji
Bargouji
Bargouji
Bargouji
Bargouji
Bargouji
Bargouji	1	3	3	1
Bargouji
Bargouji
Bargouji
Bargouji
Bargouji	1	3	3	1
Bargouji
Bargouji
Bargouji
Bargouji
Bargouji
Bargouji	1	3	3	1	3	3
Bargouji	1	3	3	1
Bargouji
Bargouji
Bargouji
Bargouji	1	3	3	1
Bargouji	1	3	3	1
Bargouji
Bargouji
Bargouji
Bargouji
Bargouji
Bargouji
Bargouji
Bargouji
Bargouji
Bargouji
Bargouji
Bargouji
Bargouji
Bargouji
Bargouji
Bargouji
Bargouji	1	3	3	1
Bargouji
Bargouji		3	3	1
Bargouji
Bargouji		3	3	1
Bargouji
Bargouji
Bargouji
Bargouji
Bargouji
Bargouji
Bargouji
Bargouji
Bargouji
Bargouji
Bargouji
Bargouji
Bargouji
Bargouji	1	3	3	1
Bargouji
Bargouji
Bargouji
Bargouji
Bargouji
Bargouji
Bargouji
Bargouji
Bargouji
Bargouji
Bargouji
Bargouji
Bargouji
Bargouji
Bargouji
Bargouji	1		3	1
Bargouji		3	3	1
Bargouji		3	3	1
Bargouji	1	3		1	3
Bargouji	1	3		4
Bargouji	1	3	3	4
Bargouji	1	3	3	1	3
Bargouji		3	3	4
Bargouji	1	3		4
Bargouji	1	3	3	1
Bargouji	1	3	3	1
Bargouji	1	3	3	1
Bargouji		3	3	1
Bargouji		3	3	1
Bargouji		3	3	1
Bargouji	1		3	1
Bargouji		3	3	1
Bargouji		3	3	1
Bargouji		3	3	1
Bargouji		3	3	1
Bargouji	1	3		1
Bargouji	1		3	1		3
Bargouji	1		3	1
Bargouji		3	3	1
Bargouji	4	3	3	1
Bargouji		3	3	1		3
Bargouji	1		3	4
Bargouji	1	3	3	4
Bargouji	1	3	3	1
Bargouji	1	3	3	4
Bargouji	1	3		1	3
Bargouji	1	3		1
Bargouji	1	3		1
Bargouji	1	3		1
Bargouji		3		1
Bargouji	1	3		1
Bargouji		3		4
Bargouji	1		3	1
Bargouji		3	3	4
Bargouji	1	3	3	4
Bargouji	4	3	3	1
Bargouji		3	3	1
Bargouji	1	3		1	3
Bargouji	1	3	3	1
Bargouji	1	3	3	4
Bargouji	1	3	3	4
Bargouji	1	3	3	4
Bargouji	1	3	3	4	3
Bargouji	1	3	3	4	3
Bargouji	1	3	3	4	3
Bargouji	1	3	3	4	3
Bargouji	1	3	3	4	3
Bargouji	1	3	3	4	3
Bargouji	1	3	3	4
Bargouji	1	3	3	4	3
Bargouji	1	3	3	4		3
Bargouji	1	3	3	4	3
Bargouji	1	3	3	4
Bargouji	1	3	3	4
Bargouji	1	3	3	4
Bargouji	1	3	3	4	3
Bargouji	1	3	3	4
Bargouji	1	3	3	4
Bargouji	1	3	3	4
Bargouji	1	3	3	4
Bargouji	1	3	3	4	3
Bargouji	1	3	3	4		3
Bargouji	1	3	3	4	3
Bargouji	1	3	3	4
Bargouji	1	3	3	4
Bargouji	1		3	4	3
Bargouji	1	3	3	4		3
Bargouji	1		3	4	3
Bargouji		3	3	4	3
Bargouji		3	3	4	3
Bargouji	1		3	4
Bargouji		3	3	4		3
Bargouji	1	3	3	4		3
Bargouji	1	3	3	4	3
Bargouji	1	3	3	4
Bargouji	1	3	3	1	3
Bargouji	1	3		1	3
Bargouji		3	3	1	3	3
Bargouji		3		1	3
Bargouji		3		1	3	3
Bargouji		3		1	3
Bargouji		3		1	3	3
Bargouji		3		1	3
Bargouji	1	3	3	4		3
Bargouji	1	3	3	4
Bargouji	1	3	3	4
Bargouji	1	3	3	4		3
Bargouji	1	3	3	1	3
Bargouji	1	3	3	4
Bargouji	1	3	3	4		3
Bargouji	1	3	3	4		3
Bargouji	1		3	4		3
Bargouji	1	3	3	4		3
Bargouji	1	3	3	4	3
Bargouji	1	3	3	4		3
Bargouji	1	3	3	4		3
Bargouji	4		3	4		3
Bargouji	1	3	3	4		3
Bargouji	1	3	3	4	3
Bargouji	1	3	3	4		3
Bargouji		3		4		3
Bargouji	1	3	3	4	3
Bargouji	1	3	3	4		3
Bargouji	1	3	3	4		3
Bargouji	1		3	4	3	3
Bargouji	4	3	3	4		3
Bargouji	4		3	4	3	3
Bargouji	4		3	4	3	3
Bargouji	1	3	3	4		3
Bargouji	1	3	3	4	3
Bargouji	1	3	3	4	3	3
Bargouji	1	3	3	4
Bargouji	1	3	3	4	3
Bargouji	1	3	3	4
Bargouji	1	3	3	4
Bargouji	1	3	3	4
Bargouji	1	3	3	4
Bargouji	1	3	3	4	3
Bargouji	1	3	3	4	3
Bargouji	1	3	3	4
Bargouji	1	3	3	4	3
Bargouji	1	3	3	4	3
Bargouji	1	3	3	4
Bargouji	1	3	3	4
Bargouji	1	3	3	1		3
Bargouji	1	3	3	4
Bargouji	1	3	3	4
Bargouji	1	3	3	4
Bargouji	1	3	3	4
Bargouji	1	3	3	1	3
Bargouji	1	3	3	4	3
Bargouji	1	3	3	4
Bargouji	1	3	3	4
Bargouji	1	3	3	4	3
Bargouji	1	3	3	4	3
Bargouji	1	3	3	1
Bargouji	1	3	3	1
Bargouji	1		3	1
Bargouji	1	3	3	4
Bargouji	1	3		4	3
Bargouji	1	3		1	3
Bargouji	1	3	3	4
Bargouji	1	3		1
Bargouji	1	3	3	4	3
Bargouji	1	3	3	4
Bargouji	1	3	3	4
Bargouji	1	3	3	4
Bargouji	1	3	3	4	3
Bargouji	1	3	3	4		3
Bargouji	1	3	3	4
Bargouji	1	3	3	4
Bargouji	1	3	3	4
Bargouji	1	3	3	4	3
Bargouji	1	3	3	4	3
Bargouji	1	3	3	4	3
Bargouji	1	3	3	4		3
Bargouji	1	3	3	4	3
Bargouji	1	3	3	4		3
Bargouji	1	3	3	4
Bargouji	1	3	3	4	3
Bargouji	1	3	3	4
Bargouji	1	3	3	4
Bargouji	1	3	3	4
Bargouji	1	3	3	4
Bargouji	1	3	3	4
Bargouji	1	3	3	1	3
Bargouji	1	3	3	1
Bargouji	1	3	3	4
Bargouji	1	3	3	4
Bargouji	1	3	3	4	3
Bargouji	1	3	3	4		3
Bargouji	1	3	3	4
Bargouji	1	3	3	4	3
Bargouji	1	3	3	4
Bargouji	1	3	3	4	3
Bargouji	1	3	3	4	3
Bargouji	1	3	3	4	3
Bargouji	1	3	3	4		3
Bargouji	1	3	3	4
Bargouji	1	3	3	4	3
Bargouji	1	3	3	1		3
Bargouji	1	3	3	1	3
Bargouji	1	3	3	4		3
Bargouji	1	3	3	4	3
Bargouji	1	3	3	4		3
Bargouji	1		3	1
Bargouji	1	3	3	1
Bargouji	1	3	3	1	3
Bargouji	1	3	3	1
Bargouji	1	3	3	4
Bargouji	1	3	3	4	3
Bargouji	1	3	3	4		3
Bargouji	1	3	3	4	3
Bargouji	1	3	3	4	3
Bargouji	1	3	3	4		3
Bargouji	1	3	3	4
Bargouji	1	3	3	4	3
Bargouji	1	3	3	4	3
Bargouji	1	3	3	4
Bargouji	1	3	3	1	3
Bargouji	1	3	3	4	3
Bargouji	1	3	3	4	3
Bargouji	1	3	3	4
Bargouji	1	3	3	4
Bargouji	1	3	3	4	3
Bargouji	1	3	3	4
Bargouji	1	3	3	4
Bargouji	1	3	3	4
Bargouji	1	3	3	4	3
Bargouji	1	3	3	4	3
Bargouji	1	3	3	4
Bargouji	1	3	3	4
Bargouji	1	3	3	4
Bargouji	1	3	3	1	3
Bargouji	1	3	3	4
Bargouji	1	3	3	1	3
Bargouji	1	3	3	1	3
Bargouji	1	3	3	1	3
Bargouji	1	3	3	1	3
Bargouji	1	3	3	4
Bargouji	1	3	3	4
Bargouji	1	3	3	4
Bargouji	1	3	3	4
Bargouji	1	3	3	4
Bargouji	1	3	3	4
Bargouji	1	3	3	4
Bargouji	1	3	3	4
Bargouji	1	3	3	4	3
Bargouji	1	3	3	4		3
Bargouji		3		1	3
Bargouji	1	3		1	3
Bargouji	1	3	3	4	3
Bargouji	1	3	3	4
Bargouji	1	3	3	4
Bargouji	1	3	3	4
Bargouji	1	3	3	1	3
Bargouji	1	3	3	4
Bargouji	1	3	3	4
Bargouji	1	3	3	1	3
Bargouji	1	3	3	4	3
Bargouji	1	3	3	4
Bargouji	1	3		4
Bargouji	1	3	3	4
Bargouji	1	3	3	4
Bargouji	1	3	3	4
Bargouji	1	3	3	4	3
Bargouji	1	3	3	1	3
Bargouji	1	3		1	3
Bargouji	1	3	3	4
Bargouji	1	3	3	4
Bargouji		3	3	1	3	3
Bargouji	1	3	3	1	3
Bargouji	1	3	3	4
Bargouji	1	3	3	4
Bargouji	1	3	3	4
Bargouji	1		3	1	3	3
Bargouji	1	3	3	4
Bargouji	1	3	3	4
Bargouji	1	3	3	4
Bargouji	1	3	3	4	3
Bargouji	1	3	3	4
Bargouji	1	3	3	4	3
Bargouji	1	3	3	4
Bargouji	1	3	3	4	3
Bargouji	1	3	3	4
Bargouji	1	3	3	4
Bargouji	1	3	3	4
Bargouji	1	3	3	4	3
Bargouji	1		3	4	3	3
Bargouji	1	3	3	1	3
Bargouji	1	3	3	1
Bargouji	1	3	3	4
Bargouji	1	3	3	4
Bargouji	1	3	3	4		3
Bargouji	1	3	3	4
Bargouji			3	4	3
Bargouji	1	3	3	4
Bargouji	1	3	3	4	3
Bargouji
Bargouji
Bargouji
Bargouji
Bargouji
Bargouji
Bargouji
Bargouji
Bargouji
Bargouji
Bargouji
Bargouji
Bargouji
Bargouji
Bargouji
Bargouji
Bargouji
Bargouji
Bargouji
Bargouji
Bargouji
Bargouji
Bargouji
Bargouji
Bargouji
Bargouji
Bargouji
Bargouji
Bargouji
Bargouji
Bargouji
Bargouji
Bargouji
Bargouji
Bargouji
Bargouji
Bargouji
Bargouji
Bargouji
Bargouji
Bargouji
Bargouji
Bargouji
Bargouji
Bargouji
Bargouji
Bargouji
Bargouji
Bargouji
Bargouji
Bargouji
Bargouji
Bargouji
Bargouji
Bargouji
Bargouji
Bargouji
Bargouji
Bargouji
Bargouji
Bargouji
Bargouji
Bargouji
Bargouji
Bargouji
Bargouji
Bargouji
Bargouji
Bargouji
Bargouji
Bargouji
Bargouji
Bargouji
Bargouji
Bargouji
Bargouji
Bargouji
Bargouji
Bargouji
Bargouji
Bargouji
Bargouji
Bargouji
Bargouji
Bargouji
Bargouji
Bargouji
Bargouji
Bargouji
Bargouji
Bargouji
Bargouji
Bargouji
Bargouji
Bargouji
Bargouji
Bargouji
Bargouji
Bargouji
Bargouji
Bargouji
Bargouji
Bargouji
Bargouji
Bargouji
Bargouji
Bargouji
Bargouji
Bargouji
Bargouji
Bargouji
Bargouji
Bargouji
Bargouji
Bargouji
Bargouji
Bargouji
Bargouji
Bargouji
Bargouji
Bargouji
Bargouji
Bargouji
Bargouji
Bargouji
Bargouji
Bargouji
Bargouji
Bargouji
Bargouji
Bargouji
Bargouji
Bargouji
Bargouji
Bargouji
Bargouji
Bargouji
Bargouji
Bargouji
Bargouji
Bargouji
Bargouji
Bargouji
Bargouji
Bargouji
Bargouji
Bargouji
Bargouji
Bargouji
Bargouji
Bargouji
Bargouji
Bargouji
Bargouji
Bargouji
Bargouji
Bargouji
Bargouji
Bargouji
Bargouji
Bargouji
Bargouji
Bargouji
Bargouji
Bargouji
Bargouji
Bargouji
Bargouji
Bargouji
Bargouji
Yakanaji		1	1	2	2	1
Yakanaji		1	1	2	2	1
Yakanaji	1		1
Yakanaji	1		1
Yakanaji		1	1			1
Yakanaji			1	2		1
Yakanaji			1	2		1
Yakanaji	1		1	2		1
Yakanaji	1	1	1	2
Yakanaji	1		1		2	1
Yakanaji			1	2		1
Yakanaji		1		2	2	1
Yakanaji	1		1
Yakanaji	1		1	2		1
Yakanaji	1		1	2		1
Yakanaji	1	2	1	2
Yakanaji	1	1	1
Yakanaji	1			2		1
Yakanaji	1		1			1
Yakanaji	1		1			1
Yakanaji	1		1			1
Yakanaji	1		1	2
Yakanaji		2	1			1
Yakanaji	1		1			1
Yakanaji	1		1			1
Yakanaji	1		1
Yakanaji			1	2		1
Yakanaji
Yakanaji	1		1
Yakanaji		1	1
Yakanaji	1		1
Yakanaji	1		1	2		1
Yakanaji	1	1	1	2
Yakanaji			1	2		1
Yakanaji		1	1	2
Yakanaji	1		1	2		1
Yakanaji	1		1	2
Yakanaji	1		1	2
Yakanaji		1	1			1
Yakanaji	1	1	1	2
Yakanaji	1	1	1
Yakanaji		1	1	2
Yakanaji	1		1	2		1
Yakanaji	1	1	1
Yakanaji	1		1
Yakanaji	1		1
Yakanaji	1		1
Yakanaji	1	1	1
Yakanaji	1	1	1
Yakanaji	1		1	2
Yakanaji	1		1	2
Yakanaji	1	1		2
Yakanaji	1	1	1
Yakanaji	1		1
Yakanaji	1		1	2		1
Yakanaji	1		1
Yakanaji	1		1
Yakanaji	1		1	2
Yakanaji	1	1	1	2
Yakanaji	1	1	1
Yakanaji	1	1	1
Yakanaji	1	1	1
Yakanaji	1					1
Yakanaji	1	1	1
Yakanaji	1		1	2
Yakanaji	1		1
Yakanaji	1		1	2		1
Yakanaji		1	1	2
Yakanaji	1	1	1	2		1
Yakanaji	1		1
Yakanaji	1	1	1
Yakanaji	1		1			1
Yakanaji	1		1
Yakanaji	1	1	1
Yakanaji	1	1	1
Yakanaji	1		1
Yakanaji	1		1	2
Yakanaji			1	2		1
Yakanaji	1		1
Yakanaji	1	1	1
Yakanaji	1		1
Yakanaji	1		1	2		1
Yakanaji	1	1	1	2
Yakanaji	1		1	2
Yakanaji	1		1
Yakanaji	1		1
Yakanaji	1		1
Yakanaji	1		1
Yakanaji	1		1
Yakanaji	1		1
Yakanaji	1		1
Yakanaji	1		1
Yakanaji	1	1
Yakanaji	1		1
Yakanaji	1	2	1
Yakanaji	1		1	2
Yakanaji	1		1
Yakanaji	1		1
Yakanaji	1		1	2
Yakanaji	1		1	2
Yakanaji	1	2	1
Yakanaji	1	2	1	2
Yakanaji	1	1		2
Yakanaji	1		1
Yakanaji	1		1	2
Yakanaji	1		1	2
Yakanaji	1	1		2
Yakanaji	1	1	1
Yakanaji	1		1
Yakanaji		1		2		1
Yakanaji		1	1	2	2	1
Yakanaji		1	1	2	2	1
Yakanaji	1	1	1	2	2	1
Yakanaji	1	1	1	2	2	1
Yakanaji	1	1	1	2	2	1
Yakanaji	1	1	1	2	2	1
Yakanaji		1	1	2	2	1
Yakanaji		1	1	2	2	1
Yakanaji		1	1	2	2	1
Yakanaji		1	1	2	2	1
Yakanaji		1	1	2	2	1
Yakanaji		1	1	2	2	1
Yakanaji		1	1	2	2	1
Yakanaji		1	1	2	2	1
Yakanaji		1	1	2	2	1
Yakanaji		1	1	2	2	1
Yakanaji	1	1	1	2	2	1
Yakanaji		1	1	2	2	1
Yakanaji	1	1	1	2	2
Yakanaji	1	1	1	2	2	1
Yakanaji		1	1	2	2	1
Yakanaji		1	1	2	2	1
Yakanaji		1	1	2	2	1
Yakanaji		1	1	2	2	1
Yakanaji		1	1	2	2	1
Yakanaji	1	1	1	2	2	1
Yakanaji		1	1	2	2	1
Yakanaji	1	1	1	2	2	1
Yakanaji	1	1	1	2	2	1
Yakanaji	1	1	1	2	2	1
Yakanaji	1	1	1	2	2
Yakanaji		1	1	2	2
Yakanaji		1	1	2	2	1
Yakanaji	1	1	1	2	2
Yakanaji		1	1	2	2	1
Yakanaji	1	1	1	2	2
Yakanaji	1	1	1	2	2
Yakanaji		1	1	2	2	1
Yakanaji		1	1	2	2	1
Yakanaji		1	1	2	2	1
Yakanaji	1	1	1	2	2
Yakanaji	1	1	1	2	2
Yakanaji		1	1	2	2	1
Yakanaji		1	1	2	2	1
Yakanaji		1	1	2	2	1
Yakanaji		1	1	2	2	1
Yakanaji		1	1	2	2	1
Yakanaji		1	1	2	2	1
Yakanaji	1	1	1	2	2	1
Yakanaji	1	1	1	2		1
Yakanaji		1	1	2	2	1
Yakanaji		1	1	2	2	1
Yakanaji	1	2	1	2	2	1
Yakanaji		1	1	2	2	1
Yakanaji		1	1	2	2	1
Yakanaji		1	1	2	2	1
Yakanaji		1	1	2	2	1
Yakanaji		1	1	2	2	1
Yakanaji		1	1	2	2	1
Yakanaji		1	1	2	2	1
Yakanaji		1	1	2	2	1
Yakanaji		1	1	2	2	1
Yakanaji		1	1	2	2	1
Yakanaji		1	1	2	2	1
Yakanaji		1	1	2	2	1
Yakanaji		1	1	2	2	1
Yakanaji		1	1	2	2	1
Yakanaji		1	1	2	2	1
Yakanaji		1	1	2	2	1
Yakanaji		1	1	2	2	1
Yakanaji		1	1	2	2	1
Yakanaji		1	1	2	2	1
Yakanaji		1	1	2	2	1
Yakanaji		1	1	2	2	1
Yakanaji		1	1	2	2	1
Yakanaji		1	1	2	2	1
Yakanaji		1	1	2	2	1
Yakanaji		1	1	2	2	1
Yakanaji		1	1	2	2	1
Yakanaji		1	1	2	2	1
Yakanaji		1	1	2	2	1
Yakanaji		1	1	2	2	1
Yakanaji	1	1	1	2	2	1
Yakanaji	1	1	1	2	2	1
Yakanaji		1	1	2	2	1
Yakanaji		1	1	2	2	1
Yakanaji		1	1	2	2	1
Yakanaji		1	1	2	2	1
Yakanaji		1	1	2	2	1
Yakanaji		1	1	2	2	1
Yakanaji	1	1	1	2	2	1
Yakanaji		1	1	2	2	1
Yakanaji		1	1	2	2	1
Yakanaji	1	1	1	2	2	1
Yakanaji		1	1	2	2	1
Yakanaji		1	1	2	2	1
Yakanaji		1	1	2	2	1
Yakanaji		1	1	2	2	1
Yakanaji		1	1	2	2	1
Yakanaji		1	1	2	2	1
Yakanaji		1	1	2	2	1
Yakanaji		1	1	2	2	1
Yakanaji		1	1	2	2	1
Yakanaji		1	1	2	2	1
Yakanaji		1	1	2	2	1
Yakanaji	1	1	1	2	2	1
Yakanaji	1	1	1	2	2	1
Yakanaji	1	1	1	2	2	1
Yakanaji	1	1	1	2	2	1
Yakanaji		1	1	2	2	1
Yakanaji		1	1	2	2	1
Yakanaji	1	1	1	2	2	1
Yakanaji		1	1	2	2	1
Yakanaji		1	1	2	2	1
Yakanaji		1	1	2	2	1
Yakanaji		1	1	2	2	1
Yakanaji		1	1	2	2	1
Yakanaji		1	1	2	2	1
Yakanaji		1	1	2	2	1
Yakanaji		1	1	2	2	1
Yakanaji	1	2	1			1
Yakanaji	1	1	1	2
Yakanaji		1	1	2	2
Yakanaji	1	1	1	2	2	1
Yakanaji		1	1
Yakanaji	1	1	1			1
Yakanaji	1	1	1	2
Yakanaji	1	1	1	2
Yakanaji	1	1	1
Yakanaji		1	1
Yakanaji		1	1	2
Yakanaji		1	1
Yakanaji	1	1	1	2
Yakanaji	1	1	1			1
Yakanaji	1	1	1			1
Yakanaji	1	1	1	2
Yakanaji	1	2	1
Yakanaji	1	1	1
Yakanaji	1	1	1	2
Yakanaji	1	1	1
Yakanaji	1	1	1
Yakanaji	1	1	1
Yakanaji	1	1	1	2
Yakanaji	1	1	1
Yakanaji	1	1	1	2
Yakanaji	1	1	1			1
Yakanaji	1		1
Yakanaji	1	1	1
Yakanaji	1	1	1		2
Yakanaji	1	1	1
Yakanaji	1	1	1
Yakanaji	1	1	1
Yakanaji	1	1	1			1
Yakanaji	1	1	1
Yakanaji	1	1	1
Yakanaji	1	1	1	2
Yakanaji	1	1	1
Yakanaji	1	1	1		2	1
Yakanaji	1	1	1	2
Yakanaji	1	1	1			1
Yakanaji	1	1	1
Yakanaji	1	1	1			1
Yakanaji	1	1	1			1
Yakanaji	1	1	1	2
Yakanaji	1	1	1			1
Yakanaji	1	1	1			1
Yakanaji	1	1	1		2	1
Yakanaji	1	1	1
Yakanaji	1	1	1		2
Yakanaji	1	1	1
Yakanaji	1	1	1
Yakanaji	1	1	1	2
Yakanaji
Yakanaji	1	1	1			1
Yakanaji	1	1	1			1
Yakanaji	1	1	1			1
Yakanaji	1	1	1		2
Yakanaji	1	1	1
Yakanaji	1	1	1		2
Yakanaji	1	1	1			1
Yakanaji	1	1	1
Yakanaji	1	1	1
Yakanaji	1	1	1			1
Yakanaji	1	1	1	2		1
Yakanaji	1	1	1			1
Yakanaji	1	1	1	2		1
Yakanaji	1	1	1		2	1
Yakanaji	1	1	1
Yakanaji	1	1	1
Yakanaji	1	1	1			1
Yakanaji	1	1	1			1
Yakanaji	1	1	1
Yakanaji	1	1	1
Yakanaji	1	1	1
Yakanaji	1	1	1			1
Yakanaji	1	1	1
Yakanaji	1	1	1
Yakanaji	1	1	1
Yakanaji	1	1	1
Yakanaji	1	1	1
Yakanaji	1	1	1
Yakanaji	1	1	1
Yakanaji	1	1	1
Yakanaji	1	1	1	2
Yakanaji	1	1	1			1
Yakanaji	1	1	1		2
Yakanaji	1	1	1		2
Yakanaji	1	1	1
Yakanaji	1	1	1
Yakanaji	1	1	1			1
Yakanaji	1	1	1
Yakanaji	1	1	1			1
Yakanaji	1	1	1
Yakanaji	1	1	1
Yakanaji	1	1	1			1
Yakanaji	1	1	1
Yakanaji	1	1	1			1
Yakanaji	1	1	1			1
Yakanaji	1	1	1			1
Yakanaji	1	1	1			1
Yakanaji	1	1	1			1
Yakanaji	1	1	1			1
Yakanaji	1	1	1			1
Yakanaji	1	1	1
Yakanaji	1	1	1
Yakanaji	1	1	1
Yakanaji	1	1	1			1
Yakanaji	1	1	1			1
Yakanaji	1	1	1			1
Yakanaji	1	1	1
Yakanaji	1	1	1
Yakanaji	1	1	1
Yakanaji	1	1	1
Yakanaji	1	1	1
Yakanaji	1	1	1			1
Yakanaji	1	1	1			1
Yakanaji	1	1	1			1
Yakanaji	1	1	1			1
Yakanaji	1	1	1			1
Yakanaji	1	1	1			1
Yakanaji	1	1	1	2
Yakanaji	1	1	1
Yakanaji
Yakanaji
Yakanaji	1	1	1	2
Yakanaji
Yakanaji
Yakanaji
Yakanaji
Yakanaji	1	1	1	2
Yakanaji
Yakanaji	1	1	1	2
Yakanaji
Yakanaji				2
Yakanaji		1	1	2
Yakanaji			1
Yakanaji
Yakanaji	1	1	1	2	2
Yakanaji	1	1	1	2
Yakanaji
Yakanaji
Yakanaji
Yakanaji		1		2
Yakanaji
Yakanaji				2
Yakanaji	1	1	1	2
Yakanaji	1	1		2
Yakanaji
Yakanaji	1	1	1	2
Yakanaji	1	1	1	2
Yakanaji	1	1	1	2
Yakanaji	1	1	1	2
Yakanaji
Yakanaji	1	1	1	2
Yakanaji	1	1	1
Yakanaji	1	1	1	2
Yakanaji
Yakanaji	1	1	1
Yakanaji	1	1	1	2
Yakanaji
Yakanaji	1		1	2	2
Yakanaji	1	1	1	2	2
Yakanaji	1	1	1
Yakanaji
Yakanaji
Yakanaji	1	1	1	2
Yakanaji
Yakanaji	1	1	1	2
Yakanaji	1	1	1	2
Yakanaji	1	1	1
Yakanaji	1	1	1	2
Yakanaji	1		1	2
Yakanaji	1	1	1		2
Yakanaji	1	1	1	2
Yakanaji	1	1	1
Yakanaji	1	1	1	2
Yakanaji	1	1	1	2
Yakanaji	1	1	1	2
Yakanaji	1	1	1	2
Yakanaji	1	1	1	2
Yakanaji	1	1	1	2
Yakanaji	1	1	1	2
Yakanaji		1	1	2
Yakanaji	1	1	1	2
Yakanaji	1	1	1	2
Yakanaji
Yakanaji	1	1	1	2
Yakanaji	1	1	1	2
Yakanaji	1	1	1	2
Yakanaji	1	1	1	2
Yakanaji	1	1	1	2
Yakanaji	1	1	1	2	2
Yakanaji
Yakanaji
Yakanaji	1	1	1	2
Yakanaji	1	1	1	2
Yakanaji	1	1	1
Yakanaji	1	1	1
Yakanaji	1	1	1	2
Yakanaji	1	1	1	2
Yakanaji	1	1	1	2
Yakanaji	1	1	1	2	2
Yakanaji	1	1	1	2	2
Yakanaji	1	1	1	2
Yakanaji	1	2	1	2
Yakanaji	1	1	1	2
Yakanaji
Yakanaji	1	1		2
Yakanaji	1	2	1	2	2
Yakanaji	1	1	1	2
Yakanaji	1	2	1	2
Yakanaji	1	2	1	2	2
Yakanaji	1	1	1	2
Yakanaji	1	1	1	2
Yakanaji	1	1	1	2	2
Yakanaji	1		1	2
Yakanaji	1	1		2
Yakanaji	1	1		2	2
Yakanaji	1	2	1	2
Yakanaji	1	1		2
Yakanaji	1	1	1
Yakanaji	1		1		2
Yakanaji
Yakanaji	1	1	1		2
Yakanaji	1	1	1	2
Yakanaji
Yakanaji	1	1	1	2
Yakanaji		1	1	2
Yakanaji
Yakanaji	1		1	2
Yakanaji	1		1	2
Yakanaji	1	1	1	2	2
Yakanaji	1	1	1	2	2
Yakanaji		1	1	2		1
Yakanaji	1	1		2	2	1
Yakanaji		1	1	2		1
Yakanaji	1	1		2		1
Yakanaji
Yakanaji	1	1		2		1
Yakanaji	1	1		2		1
Yakanaji	1	1		2		1
Yakanaji	1	1		2		1
Yakanaji	1	1	1	2
Yakanaji	1	1	1	2
Yakanaji	1	1	1	2
Yakanaji	1	1	1	2
Yakanaji		1	1	2
Yakanaji	1	1		2		1
Yakanaji	1	1	1	2
Yakanaji	1	1	1	2
Yakanaji	1	1	1	2
Yakanaji	1	1	1
Yakanaji	1	1	1	2
Yakanaji	1	1	1
Yakanaji	1		1
Yakanaji	1	1	1
Yakanaji	1	1	1	2
Yakanaji	1
Yakanaji	1	1	1	2
Yakanaji	1
Yakanaji	1	1	1	2
Yakanaji
Yakanaji
Yakanaji	1	1	1	2
Yakanaji
Yakanaji
Yakanaji
Yakanaji	1	1	1	2
Yakanaji	1	1		2
Yakanaji
Yakanaji
Yakanaji
Yakanaji		1	1	2
Yakanaji
Yakanaji
Yakanaji	1	1	1	2
Yakanaji
Yakanaji	1	1		2
Yakanaji	1	1	1
Yakanaji
Yakanaji
Yakanaji	1	1	1	2
Yakanaji
Yakanaji
Yakanaji	1	1	1
Yakanaji		1	1	2	2
Yakanaji
Yakanaji	1	2	1	2
Yakanaji
Yakanaji
Yakanaji
Yakanaji
Yakanaji
Yakanaji
Yakanaji
Yakanaji
Yakanaji
Yakanaji	1	1		2
Yakanaji
Yakanaji
Yakanaji	1	1	1	2
Yakanaji
Yakanaji
Yakanaji	1	1	1
Yakanaji
Yakanaji
Yakanaji	1	1	1	2
Yakanaji
Yakanaji	1	1	1
Yakanaji
Yakanaji
Yakanaji	1	1	1	2
Yakanaji
Yakanaji	1	1	1	2
Yakanaji
Yakanaji	1	1	1	2
Yakanaji
Yakanaji	1	2	1	2
Yakanaji
Yakanaji
Yakanaji
Yakanaji	1	1		2
Yakanaji	1	1	1
Yakanaji
Yakanaji
Yakanaji	1	1	1	2
Yakanaji
Yakanaji	1	2	1
Yakanaji
Yakanaji	1	1		2
Yakanaji	1	1	1
Yakanaji
Yakanaji	1	1	1	2
Yakanaji
Yakanaji	1	2	1
Yakanaji	1	1	1	2
Yakanaji
Yakanaji	1	1		2
Yakanaji
Yakanaji	1	1		2
Yakanaji	1	1	1	2
Yakanaji	1	1	1	2
Yakanaji
Yakanaji
Yakanaji	1	1		2
Yakanaji	1	1	1
Yakanaji	1	1	1	2
Yakanaji	1	1	1	2
Yakanaji
Yakanaji	1	1	1	2
Yakanaji	1	1	1
Yakanaji
Yakanaji
Yakanaji
Yakanaji
Yakanaji	1	1	1	2
Yakanaji
Yakanaji
Yakanaji	1	1	1	2
Yakanaji	1	1	1
Yakanaji
Yakanaji
Yakanaji
Yakanaji	1	1		2
Yakanaji
Yakanaji
Yakanaji	1	1
Yakanaji	1	1	1		2
Yakanaji	1	1	1
Yakanaji
Yakanaji
Yakanaji	1	1	1	2
Yakanaji
Yakanaji
Yakanaji	1	1	1
Yakanaji	1	1	1
Yakanaji	1	1	1
Yakanaji
Yakanaji	1	1		2
Yakanaji
Yakanaji
Yakanaji
Yakanaji	1	1	1			1
Yakanaji	1	1	1
Yakanaji
Yakanaji
Yakanaji
Yakanaji
Yakanaji	1	1	1		2
Yakanaji
Yakanaji	1	1	1
Yakanaji	1	1	1
Yakanaji
Yakanaji
Yakanaji
Yakanaji	1	1	1	2
Yakanaji	1	1	1	2
Yakanaji
Yakanaji
Yakanaji
Yakanaji	1	1	1	2
Yakanaji	1	1	1	2
Yakanaji
Yakanaji
Yakanaji
Yakanaji
Yakanaji
Yakanaji
Yakanaji
Yakanaji
Yakanaji
Yakanaji
Yakanaji
Yakanaji
Yakanaji
Yakanaji
Yakanaji
Yakanaji
Yakanaji
Yakanaji
Yakanaji
Yakanaji
Yakanaji
Yakanaji
Yakanaji
Yakanaji
Yakanaji
Yakanaji
Yakanaji
Yakanaji
Yakanaji
Yakanaji
Yakanaji
Yakanaji
Yakanaji
Yakanaji
Yakanaji
Yakanaji
Yakanaji
Yakanaji
Yakanaji
Yakanaji
Yakanaji
Yakanaji
Yakanaji
Yakanaji
Yakanaji
Yakanaji
Yakanaji
Yakanaji
Yakanaji
Yakanaji
Yakanaji
Yakanaji
Yakanaji
Yakanaji
Yakanaji
Yakanaji
Yakanaji
Yakanaji
Yakanaji
Yakanaji
Yakanaji
Yakanaji
Yakanaji
Yakanaji
Yakanaji
Yakanaji
Yakanaji
Yakanaji
Yakanaji
Yakanaji
Yakanaji
Yakanaji
Yakanaji
Yakanaji
Yakanaji
Yakanaji
Yakanaji
Yakanaji
Yakanaji
Yakanaji
Yakanaji
Yakanaji
Yakanaji
Yakanaji
Yakanaji
Yakanaji
Yakanaji
Yakanaji
Yakanaji
Yakanaji
Yakanaji
Yakanaji
Yakanaji
Yakanaji
Yakanaji
Yakanaji
Yakanaji
Yakanaji
Yakanaji
Yakanaji
Yakanaji
Yakanaji
Yakanaji
Yakanaji
Yakanaji
Yakanaji
Yakanaji
Yakanaji
Yakanaji
Yakanaji
Yakanaji
Yakanaji
Yakanaji
Yakanaji
Yakanaji
Yakanaji
Yakanaji
Yakanaji
Yakanaji
Yakanaji
Yakanaji
Yakanaji
Yakanaji			1	2	2
Yakanaji		1	1		2
Yakanaji		1	1
Yakanaji		1	1		2
Yakanaji			1	2	2
Yakanaji			1	2	2
Yakanaji		1	1		2
Yakanaji		1	1		2
Yakanaji		1	1		2
Yakanaji		1			2
Yakanaji	1	1		2	2
Yakanaji			1	2
Yakanaji		1	1
Yakanaji
Yakanaji			1	2	2
Yakanaji			1	2	2
Yakanaji		1	1	2
Yakanaji		1	1			1
Yakanaji		1	1
Yakanaji		2	1
Yakanaji	1	1	1	2
Yakanaji			1		2
Yakanaji	1	1		2
Yakanaji	1	1
Yakanaji	1	1	1	2
Yakanaji	1	1	1	2
Yakanaji		1	1
Yakanaji		2	1	2
Yakanaji		2	1
Yakanaji		1	1
Yakanaji	1		1	2
Yakanaji			1		2
Yakanaji		1	1	2
Yakanaji		1				1
Yakanaji		1	1
Yakanaji	1	1	1
Yakanaji		1	1	2
Yakanaji		2	1		2
Yakanaji	1		1		2
Yakanaji	1		1		2
Yakanaji	1		1	2	2
Yakanaji		1	1		2
Yakanaji		1	1
Yakanaji		1	1		2
Yakanaji		1	1
Yakanaji
Yakanaji		1	1	2
Yakanaji		1	1	2
Yakanaji		1	1		2
Goudali		1	0	2	1	1
Goudali	1		0	2	1	1
Goudali	1		0
Goudali			0		1
Goudali	1	1	0	2	1
Goudali			0		1	1
Goudali		1	0	2		1
Goudali			0	2		1
Goudali			0			1
Goudali	1		0			1
Goudali	1		0			1
Goudali			0			1
Goudali	1		0			1
Goudali		1	0			1
Goudali	1		0	2		1
Goudali	1	1	0			1
Goudali	1		0			1
Goudali		1	0			1
Goudali	1		0		1	1
Goudali	1		0			1
Goudali			0			1
Goudali	1		0	2		1
Goudali		1	0	2
Goudali		1	0			1
Goudali			0			1
Goudali		1	0		1	1
Goudali	1		0			1
Goudali
Goudali			0	2		1
Goudali				2
Goudali			0			1
Goudali	1				1	1
Goudali			0	2		1
Goudali	1		0	2		1
Goudali	1		0	2		1
Goudali			0	2		1
Goudali			0	2		1
Goudali			0	2	1
Goudali	1		0	2		1
Goudali	1		0	2		1
Goudali	1		0	2		1
Goudali			0	2		1
Goudali			0	2		1
Goudali	1		0			1
Goudali	1		0			1
Goudali	1		0	2
Goudali	1		0	2
Goudali	1		0	2
Goudali	1		0	2
Goudali	1		0	2		1
Goudali	1		0	2		1
Goudali			0
Goudali			0	2		1
Goudali			0			1
Goudali	1		0			1
Goudali			0			1
Goudali			0
Goudali	1		0	2		1
Goudali				2		1
Goudali				2		1
Goudali				2		1
Goudali				2		1
Goudali	1		0	2		1
Goudali	1		0	2
Goudali	1		0			1
Goudali	1		0			1
Goudali	1		0			1
Goudali	1		0	2
Goudali	1		0			1
Goudali	1		0	2
Goudali	1		0	2		1
Goudali	1		0			1
Goudali	1		0	2		1
Goudali	1		0			1
Goudali	1		0	2		1
Goudali	1		0	2		1
Goudali			0			1
Goudali	1		0
Goudali	1		0
Goudali	1		0
Goudali			0			1
Goudali			0	2		1
Goudali	1		0	2
Goudali	1		0	2		1
Goudali			0	2		1
Goudali		1	0	2
Goudali			0	2		1
Goudali	1		0	2		1
Goudali	1		0	2		1
Goudali	1		0	2
Goudali	1		0
Goudali			0	2		1
Goudali	1		0	2		1
Goudali	1		0	2		1
Goudali	1		0	2
Goudali			0	2		1
Goudali	1		0
Goudali	1		0	2		1
Goudali	1		0	2		1
Goudali	1		0	2		1
Goudali			0	2
Goudali	1		0	2
Goudali	1		0	2		1
Goudali	1		0	2		1
Goudali	1		0	2
Goudali	1		0			1
Goudali	1		0			1
Goudali	1		0	2
Goudali	1		0
Goudali			0			1
Goudali	1	1	0	2	1	1
Goudali		1	0	2	1	1
Goudali		1	0	2	1	1
Goudali		1	0	2	1	1
Goudali		1	0	2	1	1
Goudali		1	0	2	1	1
Goudali		1	0	2	1	1
Goudali		1	0	2	1	1
Goudali		1	0	2	1	1
Goudali		1	0	2	1	1
Goudali		1	0	2	1	1
Goudali		1	0	2	1	1
Goudali		1	0	2	1	1
Goudali		1	0	2	1	1
Goudali		1	0	2	1	1
Goudali		1	0	2	1	1
Goudali		1	0	2	1	1
Goudali
Goudali		1	0	2	1	1
Goudali		1	0	2	1	1
Goudali		1	0	2	1	1
Goudali		1	0	2	1	1
Goudali		1	0	2	1	1
Goudali
Goudali		1	0	2	1	1
Goudali		1	0	2	1	1
Goudali		1	0	2	1	1
Goudali	1	1	0	2	1	1
Goudali	1	1	0	2	1	1
Goudali	1	1	0	2	1	1
Goudali		1	0	2	1	1
Goudali	1	1	0	2	1	1
Goudali	1	1	0	2	1	1
Goudali	1	1	0	2	1	1
Goudali	1	1	0	2	1	1
Goudali	1	1	0	2	1	1
Goudali	1	1	0	2	1	1
Goudali	1	1	0	2	1	1
Goudali	1	1	0	2	1	1
Goudali	1	1	0	2	1	1
Goudali	1	1	0	2	1	1
Goudali	1	1	0	2	1	1
Goudali	1	1	0	2	1	1
Goudali	1	1	0	2	1	1
Goudali	1	1	0	2	1	1
Goudali	1	1	0	2	1	1
Goudali	1	1	0	2	1	1
Goudali	1	1	0	2	1	1
Goudali	1	1	0	2	1	1
Goudali	1	1	0	2	1	1
Goudali	1	1	0	2	1	1
Goudali	1	1	0	2	1	1
Goudali	1	1	0	2	1	1
Goudali	1	1	0	2	1	1
Goudali	1	1	0	2	1	1
Goudali
Goudali	1	1	0	2	1	1
Goudali		1		2	1	1
Goudali	5	1	0	2	1	1
Goudali	1	1	0	2	1	1
Goudali	5	1	0	2	1	1
Goudali	5	1	0	2	1	1
Goudali	5	1	0	2	1	1
Goudali	5	1	0	2	1	1
Goudali	5	1	0	2	1	1
Goudali	5	1	0	2	1	1
Goudali	5	1	0	2	1	1
Goudali	5	1	0	2	1	1
Goudali	5	1	0	2	1	1
Goudali	5	1	0	2	1	1
Goudali	5	1	0	2	1	1
Goudali	5	1	0	2	1	1
Goudali	5	1	0	2	1	1
Goudali	5	1	0	2	1	1
Goudali	5	1	0	2	1	1
Goudali	5	1	0	2	1	1
Goudali	5	1	0	2	1	1
Goudali	5	1	0	2	1	1
Goudali	5	1	0	2	1	1
Goudali	5	1	0	2	1	1
Goudali	5	1	0	2	1	1
Goudali	5	1	0	2	1	1
Goudali	5	1	0	2	1	1
Goudali	5	1	0	2	1	1
Goudali	1	1	0	2		1
Goudali	1	1	0	2		1
Goudali	1	1	0	2		1
Goudali	1	1	0	2		1
Goudali	1	1	0	2		1
Goudali	1	1	0	2		1
Goudali	1	1	0	2		1
Goudali	1	1	0	2		1
Goudali	1	1	0	2		1
Goudali	1	1	0	2		1
Goudali	1	1	0	2		1
Goudali	1	1	0	2		1
Goudali	1	1	0	2		1
Goudali	1	1	0	2		1
Goudali	1	1	0	2		1
Goudali	1	1	0	2		1
Goudali	1	1	0	2		1
Goudali	1	1	0	2		1
Goudali	1	1	0	2		1
Goudali	1	1	0	2		1
Goudali	1	1	0	2		1
Goudali	1	1	0	2		1
Goudali	1	1	0	2		1
Goudali	1	1	0	2		1
Goudali	1	1	0	2		1
Goudali	1	1	0	2		1
Goudali	1	1	0	2		1
Goudali	1	1	0	2		1
Goudali	1	1	0	2		1
Goudali	1	1	0	2		1
Goudali	1	1	0	2		1
Goudali	1	1	0	2		1
Goudali	1	1	0	2		1
Goudali	5	1	0	2		1
Goudali	5	1	0	2		1
Goudali	5	1	0	2		1
Goudali	1	1	0		1
Goudali	1	1	0		1
Goudali	1	1	0	2	1
Goudali	5	1	0	2	1	1
Goudali		1	0
Goudali	1	1	0			1
Goudali	1	1	0	2
Goudali	5	1	0
Goudali		1	0
Goudali	1	1	0
Goudali		1	0	2
Goudali		1	0
Goudali	1	1	0	2	1
Goudali	1	1	0			1
Goudali	1	1	0			1
Goudali	1	1	0	2
Goudali	1	1	0
Goudali	1	1	0
Goudali	5	1	0	2
Goudali	5	1	0
Goudali	5	1	0
Goudali	1	1	0
Goudali	1	1	0	2
Goudali	1	1	0
Goudali	1	1	0	2
Goudali	1	1	0	2		1
Goudali	1	1	0
Goudali	1	1	0
Goudali	1	1	0		1
Goudali	1	1	0
Goudali	1	1	0		1
Goudali	1	1	0
Goudali	5	1	0		1
Goudali	1	1	0
Goudali	1	1	0
Goudali	1	1	0	2
Goudali	1	1	0
Goudali	1	1	0		1	1
Goudali	1	1	0	2	1
Goudali	1	1	0		1	1
Goudali	1	1	0
Goudali	1	1	0		1	1
Goudali	1	1	0		1	1
Goudali	1	1	0	2
Goudali	1	1	0		1
Goudali	1	1	0		1
Goudali	1	1	0	2	1	1
Goudali	1	1	0
Goudali	1	1	0		1
Goudali	1	1	0		1
Goudali	1	1	0		1
Goudali	1	1	0	2	1
Goudali	1	1	0	2	1
Goudali	1	1	0		1	1
Goudali	1	1	0		1	1
Goudali	1	1	0		1	1
Goudali	1	1	0		1
Goudali	1	1	0		1
Goudali	1	1	0		1
Goudali	1	1	0		1	1
Goudali	1	1	0
Goudali	1	1	0		1
Goudali	1	1	0		1	1
Goudali	1	1	0	2	1	1
Goudali	1	1	0		1	1
Goudali	1	1	0	2		1
Goudali	1	1	0		1	1
Goudali	1	1	0		1
Goudali	1	1	0		1
Goudali	1	1	0		1	1
Goudali	1	1	0		1	1
Goudali	1	1	0		1
Goudali	1	1	0
Goudali	1	1	0		1
Goudali	1	1	0		1	1
Goudali		1	0			1
Goudali		1	0			1
Goudali	5	1	0		1
Goudali	5	1	0		1
Goudali	5	1	0		1
Goudali	1	1	0
Goudali	1	1	0
Goudali	1	1	0
Goudali	1	1	0	2		1
Goudali	1	1	0			1
Goudali	1	1	0		1
Goudali	1	1	0		1
Goudali	1	1	0
Goudali	1	1	0
Goudali	1	1	0			1
Goudali	1	1	0
Goudali	1	1	0			1
Goudali	1	1	0
Goudali	1	1	0
Goudali	1	1	0			1
Goudali	1	1	0
Goudali	1	1	0
Goudali	1	1	0			1
Goudali	1	1	0			1
Goudali	1	1	0			1
Goudali	1	1	0			1
Goudali	1	1	0			1
Goudali	1	1	0			1
Goudali	1	1	0
Goudali	1	1	0
Goudali	1	1	0			1
Goudali	1	1	0			1
Goudali	1	1	0			1
Goudali	1	1	0			1
Goudali	1	1	0
Goudali	1	1	0
Goudali	1	1	0
Goudali	1	1	0
Goudali	1	1	0
Goudali	1	1	0			1
Goudali	1	1	0			1
Goudali	1	1	0			1
Goudali	1	1	0			1
Goudali	1	1	0			1
Goudali	1	1	0			1
Goudali	1		0	2
Goudali	1	1		2
Goudali
Goudali
Goudali	1	1	0	2
Goudali
Goudali
Goudali	1		0	2
Goudali
Goudali	1		0	2
Goudali		1	0	2
Goudali	1	1	0	2
Goudali			0			1
Goudali	1	1	0	2		1
Goudali
Goudali	1		0		1
Goudali	1	1	0
Goudali
Goudali	5	1	0	2
Goudali
Goudali
Goudali
Goudali
Goudali	1			2	1
Goudali	1		0	2
Goudali	1	1	0
Goudali
Goudali
Goudali
Goudali
Goudali	1	1	0	2
Goudali
Goudali	1		0		1
Goudali
Goudali	1		0	2
Goudali
Goudali	1		0	2
Goudali
Goudali	1	1	0	2
Goudali
Goudali
Goudali	1		0	2	1
Goudali	1	1	0		1	1
[truncated: 4,425 more rows]

## Sheet: Raw_qualitative_variables
Cattle breed	General aspect of the coat 1=Uniform 2=Spotted 3=Composed	Unique color of coat 1=Black; 2=White; 3=dark red; 4=Fawn; 5=brown	Others colors 1=Black; 2=White; 3=dark red; 4=brown; 5=Fawn	Cephalic profile 1=Concave; 2=Convex; 3=Straight	Hump presence 1=Absent; 2=Present	Horn presence 1=Absent; 2=Present	Colour of horns 1=Black; 2=brown; 3=white; 4= black and brown; 5= black and white; 6=brown and white 7=black, brown and white	Horns shape 1=straight; 2=Crown; 3=Cup; 4=Folded back cup; 5=crescent; 6=Lyre; 7=Folded back lyre; 8=Wheel; 9=Spirale; 10=Numeral three	Ear shape 1=Rounded; 2=Pointed	Ear orientation 1=Erected; 2=Horizontal; 3=dropping	Dewlap size 1=Absent; 2=Small; 3=Medium; 4=Large
Goudali	1	2		3	2	1			2	3	4
Yakanaji	1	2		3	2	2	1	1	2	1	3
Goudali	1	2		3	2	1			1	3	3
Bargouji	1	2		3	1	2	5	1	1	1	3
Crossbreed	1	2		3	1	2	1	5	2	1	2
Bargouji	1	2		3	2	2	5	7	2	1	2
Bargouji	1	2		3	1	2	1	5	2	1	2
Bargouji	1	2		3	2	2	2	5	1	2	2
Yakanaji	1	2		3	2	2	1	5	2	1	2
Yakanaji	1	2		3	2	2	1	5	2	1	2
Bargouji	1	2		3	2	2	3	7	2	1	3
Bargouji	1	2		3	2	2	3	1	2	1	3
Crossbreed	1	2		3	1	2	1	5	1	1	2
Bargouji	1	2		3	1	2	3	2	2	1	2
Bargouji	1	2		3	2	2	5	1	2	1	2
Yakanaji	1	2		3	2	2	1	5	2	1	2
Yakanaji	1	2		3	2	2	3	5	2	1	1
Yakanaji	1	2		3	2	2	5	1	2	1	3
Bargouji	1	2		3	2	2	5	1	1	1	3
Bargouji	3		1	3	1	2	5	6	1	1	2
Bargouji	1	2		2	2	2	5	7	2	2	3
Bargouji	1	2		3	2	2	5	1	2	1	3
Bargouji	1	1		3	2	2	1	1	1	1	2
Yakanaji	1	2		3	2	2	1	5	2	1	1
Yakanaji	1	2		3	2	2	5	5	2	1	2
Yakanaji	1	2		3	2	2			1	3	4
Yakanaji	1	2		3	2	2			1	3	4
Yakanaji	1	2		3	2	2	5	7	2	1	3
Yakanaji	1	2		3	2	2	5	7	2	1	3
Bargouji	1	2		3	2	2	3	7	2	1	3
Dageeji	1	2		3	2	2	3	7	2	1	3
Bargouji	1	2		3	2	2	3	7	2	1	3
Bargouji	1	2		3	2	2	3	7	2	1	3
Bargouji	1	2		3	1	2	1	5	2	1	1
Bargouji	1	2		3	2	2	3	6	2	2	3
Bargouji	1	2		3	1	2	5	5	2	1	2
Bargouji	1	2		3	1	2	5	5	1	1	2
Bargouji	1	2		3	1	2	1	5	2	1	1
Bargouji	1	2		3	1	2	1	5	2	1	1
Bargouji	1	2		3	1	2	1	5	2	1	1
Bargouji	1	2		3	1	2	1	5	2	1	1
Bargouji	2		1	3	1	2	1	5	2	1	2
Bargouji	1	2		3	1	2	5	6	1	1	3
Bargouji	1	2		3	1	2	6	5	1	1	2
Bargouji	2		1	2	2	2	1	7	2	2	4
Bargouji	2		1	3	2	2	5	5	2	2	2
Bargouji	2		1	3	2	2	5	6	2	2	3
Bargouji	1	2		3	2	2	6	6	1	1	3
Bargouji	1	2		2	2	2	5	6	1	2	2
Bargouji	1	2		3	1	2	5	5	1	1	2
Bargouji	1	2		3	1	2	1	5	2	1	1
Bargouji	1	2		3	1	2	1	5	2	1	1
Bargouji	1	2		3	2	2	5	6	1	1	3
Goudali	1	2		3	2	2	1	1	2	1	3
Yakanaji	1	2		3	2	2	5	5	2	1	1
Yakanaji	1	2		3	2	2	5	5	2	1	1
Bargouji	1	2		3	1	2	5	5	2	1	1
Bargouji	2		1	3	1	2	5	5	2	1	1
Bargouji	2		1	3	1	2	1	5	2	1	1
Yakanaji	3		1	3	2	2	1	5	2	1	2
Yakanaji	2		1	3	2	2	1	5	2	1	1
Yakanaji	3		1	3	2	2	1	5	2	1	1
Yakanaji	2		1	3	2	2	1	5	2	1	2
Yakanaji	3		1	3	2	2	1	5	2	1	1
Bargouji	1	2		3	1	2	5	5	1	1	3
Yakanaji	3		1	3	2	2	1	5	2	1	1
Goudali	1	2		3	2	2	1	5	2	1	1
Goudali	3		1	3	2	2	5	3	1	1	3
Yakanaji	1	2		3	2	2	5	5	1	1	3
Yakanaji	1	2		3	2	2	1	5	2	1	2
Yakanaji	1	2		3	2	2	5	5	1	1	2
Yakanaji	2		1	3	2	2	1	5	1	1	2
Yakanaji	3		1	3	2	2			1	3	3
Yakanaji	1	2		3	2	2	5	1	2	1	3
Yakanaji	1	2		3	2	2	3	7	2	3	3
Yakanaji	1	2		3	2	2	1	7	2	1	1
Bargouji	1	2		3	1	2	1	3	2	2	1
Bargouji	1	2		3	1	2	1	5	2	2	1
Yakanaji	1	2		3	2	2	3	7	2	1	3
Yakanaji	1	2		3	2	2	3	7	2	1	3
Yakanaji	1	2		3	2	2	3	4	2	1	3
Crossbreed	1	2		3	2	2	3	4	2	1	3
Crossbreed	1	2		3	2	2	3	4	2	1	3
Bargouji	3			3	1	2	1	5	2	1	1
Bargouji	1	2		3	2	2	5	5	1	1	3
Bargouji	1	2		3	2	2	5	7	2	1	3
Bargouji	1	2		3	2	2	5	8	1	3	4
Bargouji	2		1	3	2	2	1	1	1	3	4
Bargouji	1	2		3	2	2	3	7	2	1	3
Bargouji	1	2		3	2	2	3	7	2	1	3
Bargouji	1	2		3	2	2	3	7	2	1	3
Bargouji	3		1	3	1	2	5	3	1	1	2
Bargouji	1	2		3	2	2	3	1	2	1	3
Bargouji	1	2		3	2	2	5	9	2	2	2
Yakanaji	1	2		3	2	2	3	1	2	1	3
Yakanaji	1	2		3	2	2	3	1	2	1	3
Yakanaji	1	2		3	2	2	3	1	2	1	3
Bargouji	1	2		3	2	2	3	1	2	1	3
Bargouji	1	2		3	1	2	1	5	2	1	1
Bargouji	3		1	3	1	2	5	3	1	1	3
Bargouji	1	2		3	1	2	1	5	2	1	1
Bargouji	1	2		3	2	2	5	7	2	2	2
Bargouji	1	2		3	2	2	2	1	1	1	2
Dageeji	1	2		3	2	2	3	7	2	1	3
Bargouji	1	2		3	2	2	3	7	2	1	3
Bargouji	3		1	3	1	2	5	3	1	1	2
Bargouji	1	2		3	2	2	3	7	2	1	3
Yakanaji	1	2		3	2	2	1	7	2	1	2
Yakanaji	1	2		3	2	2	1	7	2	1	2
Yakanaji	1	2		3	2	2	1	5	2	1	1
Yakanaji	3		1	3	2	2	1	5	2	1	2
Yakanaji	1	2		3	2	2	1	5	2	1	2
Goudali	1	2		3	2	2	5	5	2	1	2
Yakanaji	1	2		3	2	2	1	5	2	1	2
Goudali	1	2		3	2	2	1	5	2	1	2
Yakanaji	1	2		3	2	2	5	5	2	1	2
Yakanaji	1	2		3	2	2	1	5	2	1	2
Bargouji	1	2		3	1	2	1	5	2	1	1
Dageeji	1	2		3	2	2	2	1	1	1	2
Bargouji	1	2		3	1	2	3	5	2	1	2
Bargouji	2			3	1	2	1	5	2	1	1
Bargouji	1	2		3	2	2	3	1	2	1	3
Bargouji	1	2		3	2	2	5	6	1	1	4
Bargouji	1	2		3	2	2	5	5	1	1	3
Bargouji	1	2		3	2	2	3	1	2	1	3
Bargouji	1	2		3	2	2	3	1	2	1	3
Bargouji	1	2		3	1	2	5	5	1	1	2
Bargouji	1	2		3	1	2	5	5	1	1	2
Bargouji	1	2		3	1	2	1	5	2	1	2
Bargouji	1	2		3	1	2	1	5	2	1	2
Yakanaji	1	2		3	2	2	5	5	2	1	2
Yakanaji	1	2		3	2	2	4	5	2	2	1
Yakanaji	1	2		3	2	2	1	5	2	2	2
Yakanaji	1	2		3	2	2	1	5	2	2	2
Yakanaji	1	2		3	2	2	3	6	2	2	3
Yakanaji	1	2		3	2	2	1	5	2	1	1
Yakanaji	1	2		3	2	2	3	5	2	1	1
Yakanaji	1	2		3	2	2	3	7	2	1	3
Yakanaji	1	2		3	2	2	3	7	2	1	3
Yakanaji	1	2		3	2	2	3	7	2	1	3
Yakanaji	1	2		3	2	2	3	7	2	2	3
Yakanaji	1	2		3	2	2	3	7	2	1	3
Yakanaji	1	2		3	2	2			1	3	4
Yakanaji	1	2		3	2	2	5	1	1	1	3
Yakanaji	1	2		3	2	2	1	8	1	3	4
Yakanaji	1	2		3	2	2	3	7	2	1	3
Yakanaji	1	2		3	2	2	3	6	2	1	3
Yakanaji	1	2		3	2	2	1	5	2	2	2
Yakanaji	1	2		3	2	2	3	6	2	2	3
Yakanaji	1	2		3	2	2	1	5	2	2	2
Dageeji	1	2		3	2	2	1	5	2	2	2
Yakanaji	1	2		3	2	2	1	5	2	2	2
Yakanaji	1	2		3	2	2	3	5	2	2	2
Yakanaji	1	2		3	2	2	1	5	2	2	2
Yakanaji	1	2		3	2	2	1	5	2	2	2
Yakanaji	1	2		3	2	2	3	5	2	2	2
Yakanaji	1	2		3	2	2	1	5	2	2	2
Bargouji	1	2		3	1	2	6	10	1	1	2
Bargouji	1	2		3	1	2	1	5	1	1	2
Bargouji	1	2		3	1	2	5	5	1	1	3
Yakanaji	1	2		3	2	2	1	5	2	2	2
Bargouji	1	2		3	1	2	1	2	2	2	2
Bargouji	1	2		3	2	2	3	5	2	2	3
Yakanaji	1	2		3	2	2	3	6	2	2	3
Bargouji	1	2		3	2	2	3	6	2	2	3
Yakanaji	1	2		3	2	2	3	6	2	2	3
Yakanaji	1	2		3	2	2	3	6	2	3
Dageeji	1	2		3	2	2	5	6	1	1	3
Bargouji	1	2		3	2	2	3	6	2	2	3
Yakanaji	1	2		3	2	2	3	6	2	2	3
Bargouji	1	2		3	2	2	3	6	2	2	3
Bargouji	1	2		3	2	2	3	6	2	2	3
Yakanaji	1	2		3	2	2	3	6	2	2	3
Yakanaji	1	2		3	2	2	5	6	1	1	3
Bargouji	3		1	3	1	2	5	1	1	1	2
Bargouji	1	2		3	2	2	3	6	2	2	3
Goudali	1	2		3	2	2	3	6	2	1	3
Yakanaji	1	2		3	2	2	3	6	2	1	2
Dageeji	1	2		3	2	2	3	6	2	1	3
Goudali	1	2		3	2	2	3	6	2	1	3
Bargouji	1	2		3	2	2	3	6	2	1	2
Bargouji	1	2		3	2	2	3	6	2	1	3
Bargouji	1	2		3	2	2	3	6	2	1	3
Dageeji	1	2		3	2	2	3	6	2	1	3
Yakanaji	1	2		3	2	2	3	6	2	1	3
Yakanaji	1	2		3	2	2	3	6	2	1	3
Yakanaji	1	2		3	2	2	3	6	2	2	3
Bargouji	1	2		3	2	2	3	6	2	1	3
Bargouji	1	2		3	2	2	3	6	2	1	3
Bargouji	1	2		3	2	2	3	6	2	1	3
Yakanaji	1	2		3	2	2	3	6	2	1	3
Dageeji	1	2		3	2	2	3	6	2	1	3
Bargouji	1	2		3	2	2	3	6	2	1	3
Bargouji	1	2		3	1	2	1	5	2	2	2
Yakanaji	1	2		3	2	2	1	5	2	2	2
Yakanaji	1	2		3	2	2	1	5	2	2	2
Goudali	1	2		3	2	2	3	6	2	2	2
Yakanaji	1	2		3	2	2	1	6	2	2	2
Yakanaji	1	2		3	2	2	1	5	2	2	1
Yakanaji	1	2		3	2	2	3	6	2	2	2
Yakanaji	1	2		3	2	2	5	5	2	2	3
Yakanaji	1	1		3	2	2	5	3	2	2	3
Yakanaji	1	2		3	2	2	3	6	2	2	3
Boboji	1	2		3	1	2	3	6	2	2	3
Yakanaji	1	1		3	2	2	3	6	2	2	3
Yakanaji	3		1	3	2	2	5	3	1	1	2
Crossbreed	1	3		3	2	2	3	6	2	2	3
Yakanaji	1	1		3	2	2	5	5	2	2	3
Yakanaji	1	2		3	2	2	1	6	2	2	2
Yakanaji	1	2		3	2	2	3	6	2	2	3
Yakanaji	1	2		3	2	2	1	5	2	2	1
Crossbreed	1	3		3	1	2	5	3	1	1	3
Yakanaji	1	2		3	2	2	1	5	2	2	2
Yakanaji	1	2		3	2	2	5	6	2	2	3
Yakanaji	1	2		3	2	2	3	6	2	2	3
Yakanaji	1	2		3	2	2	5	5	1	1	2
Yakanaji	1	2		3	2	2	3	6	2	2	3
Yakanaji	1	2		3	2	2	1	5	2	2	2
Bodeeji	1	3		3	2	2	1	5	2	2	2
Yakanaji	1	2		3	2	2			2	3	4
Yakanaji	1	2		3	2	2	5	1	1	1	2
Yakanaji	3		2	3	2	2	5	3	1	1	3
Goudali	1	2		3	2	2	3	6	2	2	2
Yakanaji	1	2		3	2	2	5	5	2	2	3
Yakanaji	1	1		3	2	2			2	3	4
Boboji	1	2		3	1	2	2	1	1	1	2
Crossbreed	3			3	1	2	1	3	1	1	2
Crossbreed	1	2		3	1	2	1	5	2	2	2
Boboji	3			3	1	2	1	5	2	2	3
Boboji	1	2		3	1	2	1	3	1	1	3
Boboji	2		1	3	1	2	6	2	2	2	3
Yakanaji	1	2		3	2	2	1	5	2	2	1
Yakanaji	3			3	2	2	5	5	1	1	3
Boboji	1	2		3	1	2	1	3	1	1	3
Yakanaji	1	2		3	2	2	1	6	2	2	2
Yakanaji	1	2		3	2	2	3	6	2	2	3
Yakanaji	2		1	2	2	2	5	5	2	2	3
Dageeji	1	2		3	2	2	3	6	2	2	3
Yakanaji	1	2		3	2	2	3	6	2	2	3
Yakanaji	1	2		3	2	2	3	6	2	2	3
Yakanaji	1	2		3	2	2	2	3	2	2	2
Crossbreed	1	3		3	1	2	1	5	2	2	1
Crossbreed	1	2		3	2	2	1	3	2	2	3
Crossbreed	1	2		3	1	2	1	5	2	2	2
Dageeji	1	2		3	2	2	1	5	2	2	2
Yakanaji	1	2		3	2	2	5	6	1	1	2
Crossbreed	1	2		3	2	2	3	3	1	2	3
Yakanaji	1	2		3	2	2	3	6	2	2	3
Dageeji	1	2		3	2	2	1	5	2	2	1
Crossbreed	1	2		2	2	2	1	5	2	2	3
Yakanaji	1	1		3	2	2	5	5	2	2	3
Bodeeji	1	3		3	2	2	1	5	2	2	1
Bargouji	1	3		3	1	2	1	5	2	2	2
Yakanaji	1	2		3	2	2	3	6	2	2	3
Yakanaji	1	2		3	2	2	3	6	2	2	3
Bodeeji	1	3		3	2	2			2	3	4
Boboji	2		2	3	1	2	2	5	2	2	3
Boboji	1	2		3	1	2	1	3	1	1	2
Boboji	1	2		3	1	2	3	6	2	2	3
Yakanaji	1	2		3	2	2	3	6	2	2	3
Bargouji	3		2	3	1	2	1	7	2	1	3
Yakanaji	1	2		3	2	2	3	6	2	2	3
Yakanaji	3			3	2	2	1	5	2	2	3
Yakanaji	2		3	3	2	2	4	5	2	2	3
Yakanaji	2			3	2	2	3	6	2	2	3
Dageeji	1	2		3	2	2	5	6	2	2	4
Yakanaji	1	1		3	2	2	1	3	2	2	2
Yakanaji	2		2	3	2	2	5	3	2	1	3
Boboji	3		2	3	1	2	5	2	2	2	3
Yakanaji	1	3		3	2	2	5	6	2	2	2
Bargouji	2		1	3	2	2	1	3	2	2	3
Boboji	2		2	3	1	2	2	7	1	1	3
Bodeeji	1	3		3	2	2	1	6	2	2	3
Yakanaji	1	4		3	2	2	5	6	1	1	3
Yakanaji	2		1	3	2	2	1	3	2	2	2
Boboji	1	1		3	1	2	3	5	2	2	3
Bargouji	3		4	3	2	2	1	8	2	2	4
Crossbreed	1	3		3	1	2	5	5	1	1	2
Dageeji	1	2		3	2	2	1	3	2	2	3
Dageeji	1	2		3	2	2	5	2	2	2	3
Yakanaji	2			3	2	2	1	3	2	2	2
Yakanaji	1	2		3	2	2	5	6	2	2	3
Yakanaji	3		1	3	2	2	5	5	1	1	3
Yakanaji	1	3		3	2	2	5	5	1	1	3
Yakanaji	1	1		2	2	2	1	3	2	2	4
Yakanaji	3		1	3	2	2	6	5	2	2	4
Boboji	1	1		3	1	2	1	1	1	2	2
Crossbreed	1	2		3	2	2	5	6	1	1	3
Boboji	1	2		3	1	2	1	7	2	2	4
Boboji	1	1		3	1	2	4	5	2	2	4
Yakanaji	1	1		3	2	2	2	3	2	2	3
Bodeeji	1	3		3	2	2	5	6	2	2	4
Yakanaji	1	2		3	2	2	2	6	2	2	3
Yakanaji	3		3	3	2	2	1	2	2	2	3
Yakanaji	1	2		3	2	2	4	6	2	2	4
Goudali	1	2		3	2	2	4	5	2	2	4
Dageeji	1	2		3	2	2	6	6	2	2	3
Yakanaji	2		2	3	2	2	3	5	2	2	3
Yakanaji	1	2		3	2	2	5	2	2	2	3
Yakanaji	3			3	2	2	1	2	2	2	3
Bargouji	1	2		3	1	2	5	5	1	1	3
Boboji	2		1	3	1	2	1	6	2	2	2
Boboji	2		1	3	1	2	5	5	2	1	3
Crossbreed	1	2		3	1	2	1	3	1	2	3
Bodeeji	1	3		3	2	2	1	1	2	3	4
Yakanaji	1	2		3	2	2	6	7	2	2	3
Boboji	1	3		3	1	2	4	5	2	2	3
Bargouji	2		1	3	1	2	4	2	2	2	2
Dageeji	2		1	1	2	2	1	3	2	2	2
Yakanaji	2		2	3	2	2	1	3	2	2	3
Yakanaji	1	2		3	2	2	1	3	2	2	2
Bodeeji	3		4	1	2	2	1	10	2	2	2
Bodeeji	3			1	2	2	5	2	2	2	2
Boboji	3		1	1	1	2	1	3	2	2	2
Boboji	1	1		3	1	2	1	2	2	2	3
Yakanaji	1	2		3	2	2	5	3	1	1	3
Boboji	1	3		3	1	2	5	3	1	2	3
Bodeeji	1	3		1	2	2	6	3	2	1	3
Bodeeji	3			3	2	2	1	5	1	1	3
Yakanaji	1	2		3	2	2	5	5	2	2	3
Yakanaji	1	2		3	2	2	1	2	2	2	2
Bargouji	1	2		3	2	2	5	6	2	2	4
Bargouji	1	2		3	2	2	5	6	2	2	4
Boboji	2			3	1	2	2	3	2	2	3
Boboji	2			3	1	2	5	6	2	2	4
Bodeeji	1	3		3	2	2	6	5	2	2	3
Bodeeji	1	3		3	2	2	4	7	2	2	4
Yakanaji	1	2		3	2	2	5	5	2	2	4
Yakanaji	2			3	2	2	5	6	2	2	4
Boboji	1	1		3	1	2	1	3	2	2	4
Bodeeji	2			3	2	2	3	6	2	2	4
Yakanaji	1	2		2	2	2	5	1	2	3	4
Bodeeji	1	3		3	2	2	3	6	2	2	3
Yakanaji	1	2		3	2	2	2	5	1	2	2
Yakanaji	1	2		3	2	2	1	5	1	1	3
Yakanaji	2		2	3	2	2	5	5	1	1	2
Yakanaji	3		3	3	2	2	1	6	2	2	3
Dageeji	2		1	3	2	2	1	5	2	2	3
Bodeeji	1	3		3	2	2	1	7	2	2	3
Crossbreed	1	2		3	2	2	3	6	2	2	3
Boboji	2			3	1	2	1	3	2	3	3
Bargouji	1	2		3	2	2	5	6	2	2	4
Bargouji	1	2		3	1	2	5	1	1	1	3
Boboji	1	2		3	1	2	5	6	1	1	3
Boboji	1	2		3	1	2	5	6	2	2	2
Bargouji	1	2		3	2	2	3	6	2	2	3
Boboji	1	2		3	1	2	1	5	1	1	3
Bargouji	1	2		3	1	2	5	5	2	2	2
Crossbreed	1	2		3	2	2	5	6	2	2	4
Crossbreed	1	2		3	2	2	1	6	2	2	4
Crossbreed	1	2		3	1	2	1	3	1	1	2
Yakanaji	2		3	3	2	2	5	6	2	1	2
Dageeji	1	2		3	2	2	3	7	2	2	3
Yakanaji	1	2		3	2	2	5	3	2	2	3
Goudali	1	2		3	2	2	1	3	2	2	2
Boboji	2		2	3	1	2	5	3	2	2	3
Yakanaji	2		1	3	2	2	5	10	2	2	2
Boboji	2		1	3	1	2	5	3	2	2	2
Yakanaji	3		1	3	2	2	5	7	1	2	3
Yakanaji	2		1	3	2	2	1	2	2	2	2
Yakanaji	2			3	2	2	5	6	2	2	3
Yakanaji	1	2		3	2	2	1	6	1	1	3
Yakanaji	1	2		3	2	2	1	6	1	1	3
Goudali	1	2		3	2	2	1	2	2	2	2
Goudali	1	2		3	2	2	5	6	2	2	4
Yakanaji	1	2		3	2	2	1	3	2	2	2
Goudali	1	2		3	2	2	5	6	2	2	4
Yakanaji	1	1		3	2	2	3	6	2	2	4
Bodeeji	1	1		3	2	2	5	6	2	2	4
Yakanaji	1	2		3	2	2	1	7	2	2	4
Yakanaji	1	2		3	2	2	2	3	2	2	2
Bargouji	1	2		3	2	2	5	5	2	2	3
Yakanaji	1	1		3	2	2	5	1	2	2	2
Bodeeji	1	3		3	2	2	5	6	2	2	3
Crossbreed	1	3		3	2	2	5	3	2	2	2
Boboji	3		4	3	1	2	6	7	2	2	4
Bargouji	1	2		3	1	2	1	3	2	2	2
Yakanaji	2		1	3	2	2	5	7	2	2	4
Crossbreed	1	3		3	1	2	5	3	1	1	2
Bargouji	1	4		2	1	2	5	5	1	1	2
Boboji	3		1	3	1	2	5	6	2	2	2
Boboji	2		2	3	1	2	3	7	1	1	3
Yakanaji	1	2		3	2	2	5	5	2	2	3
Yakanaji	1	2		3	2	2	1	2	2	2	2
Crossbreed	3		2	3	2	2	3	6	2	2	4
Crossbreed	2		2	3	1	2	1	10	1	2	2
Yakanaji	1	2		3	2	2	1	3	2	2	3
Yakanaji	1	2		3	2	2	1	6	2	2	4
Yakanaji	3		1	3	2	2	1	5	2	2	4
Yakanaji	1	2		3	2	2	1	2	2	2	2
Yakanaji	1	2		3	2	2	2	4	2	2	2
Bodeeji	3		4	3	2	2	1	8	2	2	2
Crossbreed	1	1		2	1	2	5	5	2	2	3
Crossbreed	2		2	3	1	2	5	3	2	2	2
Yakanaji	3		1	3	2	2	2	5	2	2	2
Yakanaji	2		1	3	2	2	5	5	2	2	2
Yakanaji	1	2		3	2	2	3	6	2	2	4
Yakanaji	1	2		3	2	2	3	6	2	2	3
Yakanaji	2		1	3	2	2	1	6	1	1	3
Bodeeji	1	3		3	2	2	5	6	2	2	3
Yakanaji	1	2		3	2	2	5	6	2	2	4
Yakanaji	1	2		3	2	2	4	7	2	2	4
Crossbreed	1	2		3	2	2	5	5	2	2	3
Yakanaji	2		1	3	2	2	1	3	2	2	4
Crossbreed	1	2		3	2	2	5	7	2	2	4
Crossbreed	3		1	3	2	2	5	6	2	2	3
Yakanaji	1	2		3	2	2	2	6	1	1	3
Crossbreed	1	2		3	2	2	5	5	2	2	4
Yakanaji	1	2		3	2	2	4	6	2	2	4
Yakanaji	1	2		2	2	2	1	3	2	2	3
Crossbreed	1	2		3	2	2	1	3	2	2	3
Crossbreed	1	2		2	1	2	2	3	2	2	3
Yakanaji	1	2		1	2	2	1	3	2	2	2
Crossbreed	1	2		3	2	2	1	3	2	2	3
Yakanaji	1	2		3	2	2	2	6	2	2	3
Yakanaji	3		1	3	2	2	5	5	2	2	3
Yakanaji	1	2		3	2	2	1	3	2	2	2
Yakanaji	1	2		3	2	2	1	2	2	2	2
Yakanaji	1	2		3	2	2	1	6	2	2	4
Yakanaji	1	2		3	2	2	3	6	2	2	4
Yakanaji	3		1	3	2	2	1	3	2	2	4
Yakanaji	1	2		3	2	2	5	7	2	2	4
Yakanaji	1	2		3	2	2	5	6	2	2	4
Yakanaji	1	2		2	2	2	1	1	2	3	4
Crossbreed	3		1	3	2	2	1	6	1	2	3
Yakanaji	1	1		3	2	2	5	5	1	1	3
Yakanaji	1	2		3	2	2	6	6	2	2	3
Yakanaji	1	2		3	2	2	5	6	2	2	4
Yakanaji	1	2		3	2	2	4	6	2	2	4
Yakanaji	1	2		3	2	2	4	6	2	2	4
Yakanaji	3		1	3	2	2	5	5	2	2	2
Yakanaji	1	2		3	2	2	1	2	2	2	2
Crossbreed	1	1		3	1	2	1	3	2	2	2
Yakanaji	3		2	3	2	2	1	5	2	2	3
Crossbreed	3		3	3	1	2	5	7	2	2	4
Crossbreed	1	4		3	2	2	6	7	2	2	4
Yakanaji	1	2		3	2	2	5	5	2	2	3
Crossbreed	1	2		3	2	2	1	3	2	2	4
Yakanaji	1	2		3	2	2	1	2	2	2	2
Crossbreed	1	2		3	1	2	4	5	2	2	3
Crossbreed	1	2		3	2	2	3	6	2	2	3
Yakanaji	1	2		3	2	2	5	6	2	2	4
Yakanaji	1	2		3	2	2	5	6	2	2	4
Yakanaji	1	2		3	2	2	5	7	2	2	3
Crossbreed	1	2		3	2	2	3	7	2	2	4
Yakanaji	1	2		3	2	2	5	5	2	2	2
Yakanaji	1	2		3	2	2	3	6	2	2	4
Yakanaji	1	2		3	2	2	1	2	2	2	2
Yakanaji	1	2		3	2	2	4	3	2	2	2
Yakanaji	2		1	3	2	2	1	5	1	3	2
Boboji	3		1	3	1	2	5	3	2	2	2
Boboji	1	2		2	1	2	5	5	2	2	3
Crossbreed	3		1	3	2	2	5	6	2	2	4
Crossbreed	1	2		3	1	2	1	2	2	2	2
Crossbreed	1	1		2	1	2	1	3	1	1	2
Crossbreed	1	2		2	1	2	5	5	2	2	2
Crossbreed	1	2		3	2	2	6	7	2	2	4
Yakanaji	1	2		3	2	2	4	6	2	2	4
Crossbreed	1	2		3	2	2	2	7	2	2	3
Crossbreed	3			3	2	2	5	6	2	2	4
Yakanaji	1	2		3	2	2	5	6	2	2	4
Yakanaji	1	2		3	2	2	4	5	2	2	2
Yakanaji	1	2		3	2	2	4	3	2	2	2
Crossbreed	1	1		3	2	2	1	6	2	2	3
Yakanaji	1	2		3	2	2	1	7	2	2	2
Crossbreed	1	2		3	2	2	5	5	2	2	3
Yakanaji	1	2		3	2	2	1	2	2	2	2
Crossbreed	1	2		3	1	2	1	3	2	2	2
Yakanaji	1	2		3	2	2	5	7	2	2	4
Yakanaji	1	2		3	2	2	5	7	2	2	2
Yakanaji	1	2		3	2	2	5	7	2	2	4
Yakanaji	1	2		3	2	2	5	6	2	2	4
Crossbreed	1	2		3	2	2	5	6	2	2	4
Yakanaji	1	2		3	2	2	1	2	2	2	2
Crossbreed	1	2		3	1	2	5	1	2	2	3
Yakanaji	1	2		3	2	2	6	7	2	2	4
Crossbreed	3		1	3	2	2	1	6	2	2	3
Yakanaji	1	2		3	2	2	1	6	2	2	2
Crossbreed	1	2		2	1	2	5	5	2	2	2
Crossbreed	1	2		2	1	2	1	3	2	2	2
Yakanaji	1	2		3	2	2	2	7	2	2	2
Crossbreed	1	1		3	1	2	2	3	2	2	2
Yakanaji	1	2		3	2	2	5	6	2	2	4
Bodeeji	1	5		3	2	2	5	7	2	2	4
Yakanaji	1	2		2	2	2	1	6	2	2	2
Crossbreed	3			3	2	2	5	6	2	2	4
Yakanaji	1	2		3	2	2	1	6	2	2	2
Crossbreed	2			3	2	2	5	5	2	2	4
Crossbreed	1	2		3	2	2	5	7	2	2	4
Boboji	1	2		3	1	2	5	6	2	2	4
Crossbreed	1	2		3	2	2	5	6	2	2	3
Bodeeji	1	5		3	2	2	3	7	2	2	4
Crossbreed	1	2		3	2	2	5	2	2	2	3
Bodeeji	1	5		1	2	2	5	3	2	2	2
Yakanaji	1	2		3	2	2	5	5	2	2	2
Yakanaji	1	2		3	2	2	4	5	2	2	3
Yakanaji	3		1	3	2	2	5	5	2	2	2
Yakanaji	2		1	3	2	2	1	2	2	2	2
Yakanaji	3		1	3	2	2	1	3	2	2	2
Yakanaji	1	2		3	2	2	5	3	2	2	2
Yakanaji	3		1	3	2	2	1	5	2	2	2
Yakanaji	1	2		3	2	2	1	3	2	2	2
Crossbreed	1	2		3	2	2	2	5	2	2	3
Crossbreed	3		1	3	1	2	5	3	2	2	2
Crossbreed	1	2		3	2	2	5	5	2	2	3
Crossbreed	1	2		2	1	2	1	5	2	2	2
Yakanaji	1	2		2	2	2	1	5	2	2	2
Yakanaji	1	2		3	2	2	1	5	2	2	3
Yakanaji	3		3	3	2	2	5	6	2	2	4
Yakanaji	1	2		3	2	2	5	7	2	2	3
Crossbreed	3		1	2	1	2	5	5	2	2	3
Yakanaji	2		1	3	2	2	1	3	2	2	4
Crossbreed	1	2		2	2	1			2	3	4
Yakanaji	1	2		1	2	2	1	2	2	2	2
Boboji	2		3	2	1	2	5	5	2	2	3
Yakanaji	3		1	1	2	2	2	10	2	2	2
Yakanaji	2			1	2	2	5	5	2	2	4
Yakanaji	1	2		2	2	2	5	5	2	2	3
Crossbreed	1	2		2	1	2	2	5	2	2	2
Yakanaji	3		2	3	2	2	5	2	2	2	3
Crossbreed	1	2		3	2	2	1	6	2	2	3
Crossbreed	3		1	3	2	2	5	3	2	2	3
Yakanaji	2		1	2	2	2	1	5	2	2	3
Crossbreed	3		1	2	1	2	1	3	2	2	2
Yakanaji	1	2		2	2	2			2	3	4
Crossbreed	1	1		3	2	2	5	7	2	2	3
Yakanaji	1	2		3	2	2	5	6	2	2	3
Crossbreed	1	2		3	1	2	2	3	2	2	3
Crossbreed	1	5		2	1	2	5	5	2	2	3
Yakanaji	1	2		2	2	2	5	3	2	2	3
Yakanaji	3		1	3	2	2	7	2	2	2	2
Yakanaji	3		1	3	2	2	7	4	2	2	2
Yakanaji	1	2		2	2	2			2	3	4
Crossbreed	3		1	3	1	2	5	2	2	2	2
Crossbreed	1	2		3	1	2	7	2	2	2	2
Yakanaji	1	2		1	2	2	1	3	2	2	4
Yakanaji	3		3	2	2	2			2	3	4
Crossbreed	1	2		1	2	2	5	7	2	2	4
Yakanaji	1	2		3	2	2	3	6	2	2	4
Crossbreed	3		1	3	1	2	5	4	2	2	2
Yakanaji	3		3	3	2	2	5	1	2	2	2
Yakanaji	3		1	3	2	2	7	3	2	2	2
Yakanaji	1	2		2	2	2	5	9	2	2	4
Yakanaji	1	2		3	2	2	6	1	2	2	2
Yakanaji	2		1	3	2	2	5	7	2	2	4
Yakanaji	1	2		3	2	2	3	8	2	1	2
Yakanaji	3		1	3	2	2	5	4	2	2	3
Yakanaji	3		2	3	2	2	5	4	2	2	2
Yakanaji	3		1	3	2	2	5	1	2	2	2
Yakanaji	1	2		3	2	2	4	5	2	2	2
Yakanaji	3		1	3	2	2	5	1	2	2	2
Yakanaji	3		1	3	2	2	7	3	2	2	2
Yakanaji	3		1	3	2	2	4	5	2	2	4
Yakanaji	1	2		3	2	2	5	6	2	2	4
Yakanaji	3		1	3	2	2	3	8	2	2	4
Yakanaji	1	2		3	2	2	1	5	2	2	2
Yakanaji	1	2		3	2	2	1	5	2	2	3
Yakanaji	1	2		3	2	2	5	6	2	2	4
Crossbreed	1	2		3	1	2	7	3	2	2	2
Crossbreed	3		1	3	1	2	5	1	2	2	2
Yakanaji	1	2		3	2	2	5	6	2	2	3
Yakanaji	1	2		3	2	2	1	3	2	2	3
Yakanaji	2		3	3	2	2	2	3	2	2	2
Yakanaji	1	2		3	2	2	4	2	2	2	2
Yakanaji	3		3	3	2	2	5	4	2	2	2
Yakanaji	1	2		3	2	2	2	3	2	2	3
Crossbreed	3			3	1	2	5	4	2	2	2
Yakanaji	1	2		3	2	2	5	6	2	2	3
Yakanaji	1	2		3	2	2	1	3	2	2	3
Yakanaji	1	2		3	2	2	5	5	2	2	2
Yakanaji	3		1	2	2	2	3	1	2	2	4
Yakanaji	1	1		3	2	2	5	6	2	2	4
Yakanaji	1	2		3	2	2	5	6	2	2	4
Crossbreed	3		1	3	1	2	5	1	2	2	2
Crossbreed	3		1	3	1	2	7	1	2	2	2
Crossbreed	1	2		3	2	2	5	7	2	2	4
Crossbreed	3		1	3	1	2	6	1	2	2	2
Crossbreed	3		1	3	2	2	1	3	2	2	4
Yakanaji	1	5		3	2	2	3	6	2	2	4
Yakanaji	2			3	2	2	1	3	2	2	3
Crossbreed	1	2		3	2	2	4	6	2	2	2
Yakanaji	1	2		3	2	2	7	1	2	2	2
Yakanaji	3		1	2	2	2	3	1	2	2	4
Crossbreed	3		3	3	1	2	4	1	2	2	2
Yakanaji	2		1	3	2	2	5	6	2	2	4
Yakanaji	1	2		3	2	2	6	1	2	2	2
Yakanaji	2		1	3	2	2	5	6	1	1	3
Crossbreed	1	2		3	2	2	5	6	2	2	4
Yakanaji	1	2		3	2	2	5	7	2	2	4
Yakanaji	3		1	3	2	2	1	3	2	2	4
Yakanaji	1	2		3	2	2	3	6	2	2	3
Crossbreed	3		3	3	1	2	6	4	2	2	2
Yakanaji	1	2		3	2	2	1	6	1	2	3
Yakanaji	1	2		2	2	2	3	6	1	2	3
Yakanaji	2		1	3	2	2	5	3	1	2	4
Yakanaji	1	2		2	2	2	3	6	1	2	3
Crossbreed	1	2		3	2	2	3	6	1	2	2
Yakanaji	3		2	3	2	2	5	1	2	2	2
Yakanaji	2			3	2	2	2	6	1	2	3
Yakanaji	3		1	3	2	2	1	3	1	2	3
Keteeji	3		1	3	1	2	4	3	2	2	2
Keteeji	1	2		3	2	2	2	3	1	2	3
Keteeji	3			3	1	2	5	1	2	2	2
Keteeji	1	2		2	2	2	1	6	1	2	3
Keteeji	3			3	1	2	5	4	2	2	2
Keteeji	1	5		3	2	2	3	6	1	2	3
Bargouji	1	5		3	2	2	3	6	1	2	3
Keteeji	2			3	1	2	2	5	2	2	3
Yakanaji	1	2		3	2	2	5	6	1	2	2
Keteeji	1	2		3	2	2	2	3	1	2	3
Keteeji	1	1		3	1	2	5	3	1	1	3
Keteeji	3			3	1	2	7	3	2	2	2
Keteeji	2		1	3	2	2	1	3	1	2	4
Keteeji	1	1		3	1	2	5	6	2	2	2
Keteeji	3		3	3	1	2	6	1	2	2	2
Keteeji	1	1		3	1	2	5	1	2	2	2
Bargouji	1	1		3	1	2	6	1	2	2	2
Keteeji	3			2	2	2	1	6	1	2	3
Keteeji	1	2		3	1	2	1	5	2	2	2
Bargouji	1	1		3	1	2	1	5	1	1	3
Bargouji	2			3	1	2	1	3	2	2	2
Keteeji	1	2		3	2	2	1	3	1	2	2
Keteeji	1	2		3	2	2	3	6	1	2	3
Keteeji	1	2		3	2	2	2	6	1	2	3
Keteeji	1	2		3	2	2	1	6	1	2	3
Keteeji	3			3	1	2	7	1	2	2	2
Keteeji	1	2		3	2	2	2	6	1	2	2
Keteeji	2		1	3	1	2	5	5	2	2	2
Keteeji	1	2		3	2	2	1	3	1	2	2
Bargouji	2		1	3	1	2	1	10	2	2	2
Keteeji	3		2	3	1	2	6	3	2	2	2
Keteeji	1	2		3	2	2	1	3	1	2	2
Keteeji	1	1		3	1	2	5	3	2	2	3
Keteeji	1	1		3	2	2	3	6	1	2	3
Keteeji	3		1	3	1	2	5	3	2	2	3
Keteeji	1	2		3	2	2	3	6	1	2	2
Keteeji	2		1	3	2	2	1	3	1	2	4
Keteeji	3			3	1	2	5	3	2	2	3
Keteeji	3		1	3	2	2	1	6	1	2	4
Keteeji	1	2		3	2	2	2	6	1	2	3
Keteeji	1	1		3	1	2	5	3	2	2	2
Keteeji	1	1		3	2	2	2	6	1	2	3
Keteeji	2			3	1	2	2	5	2	2	2
Keteeji	3		1	3	1	2	5	1	2	2	2
Bargouji	1	2		3	2	2	2	3	1	2	4
Keteeji	1	2		3	2	2	2	6	1	2	3
Keteeji	1	2		3	1	2	4	1	2	2	3
Keteeji	1	2		3	2	2	3	3	1	2	3
Keteeji	3			3	1	2	7	4	2	2	2
Keteeji	3			3	1	2	7	4	2	2	2
Keteeji	1	2		3	2	2	2	6	1	2	3
Keteeji	3			3	1	2	7	3	2	2	3
Bargouji	1	2		3	2	2	2	3	1	2	3
Keteeji	1	2		3	2	2	1	5	1	2	3
Keteeji	1	4		3	2	2	1	1	1	2	3
Keteeji	1	2		3	2	2	2	4	1	2	3
Keteeji	3			2	2	2	3	9	1	2	3
Keteeji	1	5		2	2	2	1	1	1	2	4
Keteeji	1	2		3	2	2	1	3	1	2	3
Bargouji	1	1		3	1	2	5	5	2	2	2
Keteeji	1	3		3	2	2	2	4	1	2	4
Bargouji	3			3	1	2	7	1	2	2	2
Bargouji	1	2		2	2	2	3	3	1	2	3
Keteeji	1	2		3	2	2	3	6	1	2	3
Keteeji	1	2		3	1	2	5	1	2	2	2
Bargouji	1	2		3	2	2	3	6	1	2	3
Keteeji	3		2	3	1	2	5	1	2	2	2
Keteeji	1	2		2	2	2	1	6	1	2	3
Keteeji	3		2	3	1	2	5	1	2	2	2
Keteeji	1	2		2	2	2	1	3	1	2	3
Keteeji	1	2		3	2	2	1	6	1	2	3
Keteeji	1	2		3	2	2	3	3	1	2	3
Bargouji	1	2		3	2	2	3	6	1	2	3
Bargouji	2		2	3	1	2	1	10	2	2	2
Keteeji	1	2		3	2	2	3	6	2	2	3
Keteeji	3			3	1	2	4	3	2	2	2
Keteeji	2			3	2	2	3	6	1	2	3
Keteeji	3		1	3	1	2	1	3	1	2	1
Bargouji	3			3	1	2	1	3	1	2	2
Keteeji	1	1		3	1	2	7	4	2	2	2
Keteeji	1	2		2	2	2	3	6	2	2	2
Keteeji	3		2	3	1	2	7	1	2	2	3
Keteeji	1	2		2	2	2	1	3	1	2	2
Bargouji	1	2		3	2	2	3	6	2	2	3
Bargouji	3		3	3	1	2	4	4	2	2	2
Keteeji	3		1	3	2	2	3	7	1	2	2
Bargouji	3		2	3	1	2	4	4	2	2	2
Bargouji	3		1	3	1	2	7	3	2	2	3
Bargouji	1	2		3	2	2	1	6	1	2	2
Keteeji	3			3	1	2	7	4	2	2	2
Keteeji	2		1	3	1	2	1	1	1	2	3
Keteeji	3		2	3	1	2	4	1	2	2	2
Keteeji	1	2		3	2	2	3	6	1	2	2
Keteeji	1	2		3	2	2	1	6	1	2	3
Keteeji	1	2		2	2	2	1	3	1	2	3
Bargouji	1	2		3	2	2	5	6	1	2	2
Keteeji	1	1		3	1	2	5	3	1	1	3
Keteeji	1	3		3	2	2	5	6	1	2	4
Bargouji	1	2		3	2	2	1	3	1	2	2
Bargouji	1	2		2	2	2	2	3	1	2	3
Bargouji	3		1	3	2	2	5	3	2	2	3
Keteeji	3			3	1	2	5	3	2	2	2
Keteeji	3			3	2	2	3	6	1	2	3
Keteeji	3		1	3	1	2	2	3	2	2	3
Keteeji	1	2		3	2	2	1	6	1	2	3
Bargouji	3			3	1	2	4	1	2	2	2
Keteeji	1	2		3	2	2	3	3	1	2	3
Keteeji	1	2		3	2	2	3	6	1	2	3
Keteeji	1	1		3	1	2	7	2	2	2	3
Keteeji	1	1		3	2	2	1	3	1	2	2
Keteeji	3		2	3	1	2	4	3	2	2	2
Keteeji	1	2		3	2	2	3	3	1	2	3
Keteeji	1	2		3	2	2	1	6	1	2	3
Bargouji	1	2		3	2	2	1	3	1	2	4
Keteeji	1	2		3	2	2	3	3	1	2	4
Keteeji	3			3	2	2	3	3	1	2	3
Keteeji	3		2	3	1	2	6	2	2	2	2
Keteeji	1	2		2	2	2	1	6	1	2	3
Keteeji	3		1	3	1	2	6	1	2	2	2
Keteeji	3		1	3	1	2	6	2	2	2	2
Bargouji	3			3	1	2	4	1	2	2	2
Bargouji	2		3	3	1	2	5	5	1	1	3
Keteeji	3		1	3	1	2	4	1	2	2	2
Keteeji	3		2	3	1	2	6	3	2	2	2
Keteeji	1	1		3	1	2	7	1	2	2	2
Bargouji	3		1	3	2	2	1	3	1	2	3
Yakanaji	2		3	3	2	2	6	3	2	2	2
Bargouji	3		3	3	1	2	6	4	2	2	2
Bargouji	1	1		3	2	2	5	3	1	1	3
Keteeji	3		1	2	2	2	1	3	1	2	2
Bargouji	1	1		3	2	2	1	10	1	1	3
Keteeji	3			3	1	2	7	3	2	2	3
Bargouji	1	2		3	1	2	6	3	2	2	2
Keteeji	1	1		3	2	2	1	3	1	2	4
Keteeji	3			2	2	2	2	6	1	2	3
Keteeji	2		2	3	1	2	1	5	2	2	3
Keteeji	3		1	2	2	2	5	6	1	2	3
Keteeji	1	2		3	2	2	1	4	2	2	3
Keteeji	1	2		3	1	2	5	5	1	1	2
Keteeji	3		2	3	1	2	4	1	2	2	2
Keteeji	1	2		3	2	2	3	6	2	2	3
Keteeji	1	2		3	1	2	6	3	2	2	2
Keteeji	1	2		2	2	2	3	6	1	2	3
Keteeji	2		1	3	2	2	5	3	1	2	3
Bargouji	1	1		3	1	2	4	1	2	2	3
Bargouji	1	2		3	1	2	7	3	2	2	2
Keteeji	1	2		2	2	2	5	5	1	2	2
Bargouji	1	1		3	1	2	7	3	2	2	3
Keteeji	3		1	3	2	2	1	6	1	2	4
Keteeji	1	2		3	2	2	1	3	1	2	3
Keteeji	3		2	3	1	2	4	4	2	2	2
Keteeji	1	2		2	2	2	5	6	1	2	2
Bargouji	3		1	3	1	2	7	3	2	2	2
Yakanaji	3		3	3	2	2	7	3	2	2	3
Yakanaji	1	2		2	2	2	1	3	1	2	2
Keteeji	3		2	3	1	2	4	3	2	2	2
Keteeji	1	2		3	2	2	3	3	1	2	3
Keteeji	3		1	3	1	2	6	3	2	2	2
Keteeji	2		2	3	2	2	5	5	2	2	3
Keteeji	3		3	3	1	2	5	1	2	2	2
Keteeji	1	2		2	2	2	5	3	1	2	3
Bargouji	3		1	3	1	2	5	3	2	2	2
Bargouji	1	2		3	1	2	5	4	2	2	2
Keteeji	3		1	3	1	2	6	1	2	2	2
Keteeji	1	2		3	2	2	3	3	2	2	2
Bargouji	1	2		3	2	2	3	6	1	2	3
Bargouji	3			3	2	2	1	3	2	2	3
Keteeji	1	2		3	2	2	1	6	1	2	2
Keteeji	3		2	3	1	2	5	1	2	2	2
Keteeji	3			3	1	2	4	1	2	2	2
Keteeji	1	2		3	2	2	3	3	1	2	2
Keteeji	3		3	3	1	2	7	4	2	2	2
Keteeji	1	2		3	2	2	1	6	2	2	3
Keteeji	3			3	2	2	7	7	2	2	3
Keteeji	1	1		3	1	2	6	4	2	2	2
Bargouji	3			3	1	2	3	1	2	2	2
Keteeji	1	2		3	2	2	3	6	1	2	3
Keteeji	1	2		3	2	2	3	3	2	2	2
Keteeji	1	2		3	2	2	3	3	2	2	3
Keteeji	1	2		3	2	2	2	6	1	2	2
Keteeji	2		2	3	1	2	5	3	2	2	3
Keteeji	2		1	3	1	2	5	5	2	2	2
Keteeji	1	2		3	2	2	1	1	1	2	3
Keteeji	3			2	2	2	3	6	1	2	3
Keteeji	1	2		3	2	2	3	8	1	2	3
Keteeji	2			3	1	2	1	8	2	1	3
Keteeji	3		1	3	1	2	4	6	2	2	4
Keteeji	2			3	2	2	2	6	1	2	3
Keteeji	3		1	3	2	2	1	3	1	2	4
Keteeji	3		1	3	1	2	5	3	2	2	2
Keteeji	3		1	3	1	2	6	1	2	2	2
Keteeji	1	2		3	1	2	7	1	2	2	2
Keteeji	1	2		3	2	2	1	3	1	2	2
Keteeji	1	2		3	2	2	3	3	2	2	2
Keteeji	3		1	3	1	2	5	3	2	2	2
Keteeji	1	2		3	1	2	5	1	2	3	2
Keteeji	1	2		3	2	2	3	6	1	2	3
Keteeji	1	1		3	2	2	1	3	1	2	3
Keteeji	1	2		3	2	2	1	3	1	2	4
Keteeji	2		1	3	1	2	2	5	2	2	3
Keteeji	1	2		3	1	2	7	3	2	2	2
Keteeji	2		1	3	1	2	1	3	1	1	3
Keteeji	1	2		3	2	2	3	3	1	2	3
Keteeji	1	2		3	2	2	2	3	1	2	4
Keteeji	1	2		2	1	2			1	2	1
Keteeji	1	2		3	2	2	1	6	1	2	3
Keteeji	1	1		3	2	2	3	6	1	2	3
Keteeji	1	2		3	2	2	1	6	2	2	3
Keteeji	1	2		2	2	2	1	3	1	2	3
Keteeji	1	2		3	2	2	3	6	2	2	3
Keteeji	2			2	2	2	3	9	1	2	3
Keteeji	3		1	3	1	2	4	2	2	3	2
Keteeji	1	2		3	1	2	5	4	2	2	2
Keteeji	1	2		3	2	2	3	3	1	2	3
Bargouji	1	2		3	2	2	1	6	1	2	4
Keteeji	3		1	2	2	2	1	3	2	2	2
Keteeji	1	2		3	2	2	1	6	1	2	3
Keteeji	3		1	3	1	2	4	2	2	3	2
Keteeji	3			3	1	2	7	4	2	2	2
Keteeji	3		1	3	1	2	5	3	2	2	2
Keteeji	1	2		3	2	2	1	3	1	2	3
Keteeji	3		1	3	1	2	5	1	2	2	2
Keteeji	3		1	3	2	2	1	3	1	2	3
Bargouji	3			3	1	2	2	1	2	2	2
Keteeji	2		1	3	2	2	1	5	2	2	3
Bargouji	1	2		3	2	2	3	6	1	2	3
Keteeji	2		1	3	1	2	5	5	1	1	3
Keteeji	1	2		3	1	2	5	5	1	1	3
Keteeji	3			3	2	2	1	4	1	2	2
Yakanaji	3			3	2	2	4	4	2	2	2
Keteeji	1	1		3	1	2	7	3	2	2	2
Bargouji	2		1	3	2	2	1	3	2	2	3
Bargouji	1	2		3	1	2	4	3	2	2	2
Bargouji	2			3	2	2	5	6	1	2	3
Keteeji	1	2		3	2	2	1	6	1	2	2
Keteeji	3		1	3	1	2	7	3	2	2	2
Bargouji	2			3	2	2	2	6	1	2	3
Bargouji	3			3	1	2	7	3	2	2	2
Bargouji	3			3	2	2	3	6	1	2	3
Yakanaji	1	5		3	2	2	2	6	2	2	2
Keteeji	1	2		3	2	2	3	6	1	2	3
Bargouji	1	2		3	1	2	5	1	2	3	2
Bargouji	1	2		3	1	2	5	4	2	2	2
Bargouji	3		2	3	1	2	7	1	2	2	2
Bargouji	1	2		3	1	2	5	3	2	2	3
Bargouji	3		1	3	1	2	7	4	2	2	2
Keteeji	1	2		3	2	2	1	3	1	2	2
Bargouji	1	2		3	2	2	1	3	1	2	3
Bargouji	1	2		2	2	2	2	3	1	2	3
Bargouji	1	4		3	1	2	4	3	2	2	2
Bargouji	3			3	1	2	7	4	2	2	2
Bargouji	1	2		3	2	2	3	3	1	2	3
Bargouji	3		2	3	1	2	7	1	2	2	2
Bargouji	3			3	1	2	7	4	2	2	2
Bargouji	1	2		3	1	2	5	5	1	1	3
Bargouji	1	2		2	2	2	3	6	1	2	4
Bargouji	1	2		3	2	2	5	5	1	1	4
Bargouji	1	2		3	2	2	1	6	1	2	2
Bargouji	1	2		3	2	2	1	3	1	2	4
Bargouji	1	2		3	2	2	5	6	1	1	4
Bargouji	1	2		3	1	2	4	3	2	3	2
Bargouji	1	2		3	2	2	1	6	2	2	3
Bargouji	1	2		3	2	2	1	6	1	2	3
Bargouji	3			3	2	2	3	6	1	2	3
Bargouji	3			3	2	2	1	6	1	2	3
Bargouji	3		3	3	1	2	4	3	2	2	2
Bargouji	3		2	3	1	2	4	1	2	2	3
Bargouji	3			3	1	2	4	3	2	2	2
Bargouji	3			3	1	2	7	4	2	2	2
Bargouji	2			3	2	2	2	3	1	2	4
Bargouji	1	2		3	1	2	7	1	2	2	2
Bargouji	3		3	3	1	2	4	1	2	2	2
Bargouji	1	2		3	2	2	2	6	1	2	3
Bargouji	1	2		3	2	2	5	6	1	1	4
Bargouji	3		1	3	1	2	4	2	2	2	2
Keteeji	1	2		3	2	2	5	6	1	2	3
Keteeji	2			3	2	2	3	6	1	2	2
Bargouji	3		1	3	1	2	4	1	2	2	2
Bargouji	1	2		3	2	2	5	6	1	2	2
Yakanaji	3		3	3	2	2	4	4	2	2	2
Bargouji	3		2	3	1	2	5	4	2	2	3
Bargouji	3			3	1	2	4	3	2	2	3
Bargouji	1	1		1	2	2	3	3	1	2	3
Bargouji	1	2		3	1	2	7	3	2	2	3
Bargouji	3			3	1	2	6	4	2	2	2
Bargouji	3		3	3	1	2	5	4	2	2	2
Bargouji	1	2		3	2	2	3	6	2	2	2
Bargouji	1	2		3	2	2	1	6	1	2	2
Keteeji	1	2		3	2	2	1	6	1	2	3
Keteeji	1	2		3	2	2	2	6	1	2	3
Bargouji	2		1	2	2	2	1	3	1	2	4
Bargouji	1	2		3	1	2	4	4	2	2	2
Yakanaji	3		1	3	2	2	1	5	1	2	2
Keteeji	1	2		3	1	2	7	4	2	2	3
Bargouji	1	2		3	2	2	1	3	2	2	4
Bargouji	3		1	3	1	2	5	1	2	2	2
Bargouji	1	2		3	2	2	1	3	1	2	4
Bargouji	1	2		3	2	2	1	6	1	2	3
Bargouji	3			3	1	2	4	4	2	2	2
Keteeji	3		1	3	1	2	7	1	2	2	2
Bargouji	3		1	3	1	2	7	2	2	2	3
Bargouji	1	2		2	2	2	1	5	1	2	3
Bargouji	1	2		3	1	2	7	1	2	2	2
Keteeji	1	2		2	2	2	1	6	1	2	3
Bargouji	1	2		3	1	2	7	3	2	2	2
Bargouji	1	2		3	2	2	5	6	2	2	4
Keteeji	3		1	3	1	2	7	4	2	2	3
Yakanaji	3			3	2	2	5	1	2	2	3
Bargouji	2		1	3	2	2	2	3	1	2	3
Keteeji	1	2		3	2	2	1	3	1	2	3
Bargouji	3			3	1	2	4	1	2	2	2
Bargouji	1	2		3	2	2	1	3	1	2	4
Bargouji	1	2		3	2	2	5	6	1	2	2
Bargouji	1	2		3	2	2	5	6	1	2	2
Bargouji	1	2		3	2	2	5	6	1	2	2
Bargouji	3		1	3	1	2	4	4	2	2	2
Bargouji	1	2		3	2	2	1	3	1	2	2
Bargouji	3		1	3	1	2	6	3	2	2	2
Bargouji	3		3	3	1	2	7	4	2	2	2
Bargouji	3		3	3	1	2	7	3	2	2	2
Bargouji	3		1	3	1	2	6	1	2	2	2
Bargouji	3		1	3	1	2	6	3	2	2	2
Bargouji	3		1	3	1	2	4	4	2	2	2
Bargouji	3			3	1	2	4	3	2	2	2
Bargouji	2			2	2	2	3	3	1	2	4
Keteeji	3		1	3	1	2	4	2	2	2	3
Bargouji	3		1	3	1	2	4	1	2	2	2
Bargouji	1	2		3	1	2	5	4	2	2	2
Bargouji	3		3	3	1	2	5	3	2	2	2
Bargouji	3		2	3	1	2	4	1	2	2	2
Bargouji	3		2	3	1	2	7	4	2	2	2
Bargouji	3		1	2	2	2	1	1	1	2	3
Bargouji	1	2		3	2	2	2	3	1	2	2
Bargouji	1	2		2	2	2	3	3	1	2	3
Yakanaji	2		2	3	2	2	5	6	1	1	3
Bargouji	1	2		3	2	2	1	5	2	2	2
Keteeji	1	2		3	2	2	1	3	1	2	3
Bargouji	1	2		3	1	2	4	3	2	2	2
Keteeji	1	2		3	2	2	3	6	1	2	3
Keteeji	1	2		3	2	2	1	6	1	2	3
Bargouji	1	2		3	2	2	2	3	2	2	3
Bargouji	1	2		3	2	2	1	3	1	2	3
Keteeji	3		1	2	2	2	1	3	1	2	2
Bargouji	1	2		2	2	2	2	5	1	2	3
Keteeji	3		1	3	2	2	1	3	1	2	2
Bargouji	3		1	3	1	2	6	4	2	2	2
Bargouji	2		1	3	2	2	2	3	1	2	4
Keteeji	1	2		2	2	2	1	3	1	2	2
Bargouji	3			3	1	2	6	1	2	2	3
Bargouji	1	1		3	2	2	5	6	1	1	4
Bargouji	1	2		3	2	2	3	6	1	2	2
Bargouji	1	2		3	2	2	2	6	1	2	2
Bargouji	2		1	3	2	2	5	5	1	1	3
Bargouji	3			3	1	2	4	4	2	2	2
Bargouji	1	2		3	1	2	5	2	2	2	2
Bargouji	1	2		3	2	2	2	6	1	2	2
Bargouji	1	2		2	2	2	2	6	1	2	2
Bargouji	1	2		3	2	2	1	6	1	2	3
Bargouji	3		1	3	1	2	7	4	2	2	2
Bargouji	1	2		3	2	2	1	5	2	2	2
Bargouji	1	2		3	2	2	2	6	1	2	2
Bargouji	1	2		3	1	2	1	1	2	2	3
Bargouji	1	2		3	2	2	1	3	2	2	2
Bargouji	1	2		3	2	2	1	3	1	2	2
Bargouji	3		1	3	1	2	7	3	2	2	2
Bargouji	1	2		3	2	2	1	5	1	2	2
Bargouji	1	2		3	1	2	4	4	2	2	2
Bargouji	3		3	3	1	2	7	4	2	2	2
Keteeji	1	2		3	2	2	3	6	1	2	3
Yakanaji	3		1	3	2	2	5	1	2	2	2
Bargouji	3		3	3	1	2	5	1	2	2	2
Bargouji	1	2		3	2	2	2	6	1	2	2
Bargouji	2		1	3	1	2	1	5	2	2	3
Bargouji	1	2		3	2	2	1	1	1	1	2
Bargouji	1	2		3	2	2	5	1	1	1	2
Bargouji	1	2		3	2	2	1	1	1	1	3
Keteeji	1	2		3	2	2	2	5	1	1	2
Bargouji	1	2		3	2	2	5	1	1	1	3
Keteeji	1	2		3	2	2	1	1	1	1	3
Bargouji	1	2		3	2	2	1	1	1	1	3
Bargouji	1	2		3	1	2	1	5	1	1	2
Bargouji	1	2		3	2	2	1	5	1	1	3
Bargouji	1	2		3	2	2	1	1	1	1	3
Yakanaji	1	2		3	2	2	2	1	2	1	3
Bargouji	3		1	3	1	2	5	1	2	2	2
Bargouji	1	1		3	1	2	5	5	1	1	2
Bargouji	3		2	3	1	2	6	1	2	2	2
Bargouji	1	2		3	2	2	1	5	1	1	2
Yakanaji	1	2		3	2	2	5	1	1	1	3
Bargouji	1	2		3	2	2	1	1	1	1	2
Bargouji	1	2		3	2	2	2	6	1	1	3
Bargouji	1	2		3	2	2	5	6	1	1	3
Bargouji	1	2		3	2	2	1	1	2	1	2
Bargouji	1	2		3	2	2	1	6	1	1	2
Bargouji	1	2		3	2	2	1	1	1	1	2
Bargouji	1	2		3	2	2	1	1	1	2	3
Bargouji	1	2		3	1	2	2	1	1	1	2
Bargouji	2			3	1	2	3	3	1	2	3
Bargouji	2		1	3	2	2	5	6	1	1	3
Bargouji	1	2		3	2	2	5	1	1	1	2
Bargouji	1	2		3	2	2	1	5	2	1	4
Bargouji	1	2		3	2	2	1	1	1	1	2
Bargouji	3		3	3	1	2	7	1	2	2	2
Bargouji	1	2		3	2	2	5	1	1	1	3
Bargouji	3		1	3	1	2	5	3	2	2	2
Bargouji	1	2		3	2	2	1	5	1	1	2
Bargouji	2		1	3	1	2	5	5	1	1	2
Keteeji	3			3	2	2	5	5	1	1	3
Bargouji	1	2		3	2	2	1	5	1	1	2
Bargouji	2		1	3	2	2	5	1	1	1	3
Bargouji	1	2		3	1	2	5	3	2	2	2
Bargouji	1	2		3	2	2	1	5	1	1	3
Bargouji	3			3	2	2	2	1	1	1	2
Keteeji	1	2		3	1	2	5	6	2	2	2
Bargouji	2		2	3	1	2	5	5	1	1	3
Bargouji	1	2		3	2	2	1	6	1	2	3
Bargouji	1	2		3	2	2	5	1	1	1	2
Bargouji	1	2		3	2	2	2	6	1	1	2
Keteeji	1	1		3	2	2	5	6	1	1	4
Bargouji	1	2		3	2	2	6	1	1	1	3
Keteeji	3			3	2	2	5	5	1	1	2
Bargouji	1	2		3	2	2	2	1	1	1	3
Keteeji	3		1	3	1	2	5	1	2	2	2
Bargouji	1	2		3	2	2	5	1	1	1	3
Keteeji	1	2		3	2	2	3	5	1	2	3
Keteeji	1	2		3	2	2	2	1	2	1	3
Keteeji	1	2		3	2	2	3	1	1	1	3
Bargouji	1	2		3	2	2	5	1	1	1	3
Keteeji	3			3	1	2	6	1	2	2	2
Keteeji	1	2		3	2	2	1	1	1	1	3
Bargouji	1	2		3	2	2	5	5	1	1	3
Keteeji	1	2		3	1	2	7	3	2	2	2
Keteeji	1	2		3	2	2	1	5	1	1	3
Keteeji	3			3	1	2	5	1	2	2	2
Keteeji	1	2		3	1	2	5	6	1	1	3
Bargouji	1	2		3	2	2	5	1	1	1	3
Keteeji	1	2		3	2	2	1	1	1	1	3
Bargouji	1	2		3	2	2	3	1	1	1	3
Bargouji	1	2		3	2	2	5	5	1	1	2
Keteeji	1	2		3	2	2	6	1	1	1	2
Yakanaji	2		1	3	2	2	5	3	1	1	3
Yakanaji	1	2		3	2	2	5	1	1	1	2
Keteeji	1	2		3	2	2	5	5	1	1	3
Keteeji	2		1	3	2	2	5	1	1	1	2
Keteeji	1	1		3	2	2	1	5	1	1	2
Keteeji	1	2		3	1	2	4	4	2	2	2
Bargouji	1	1		3	2	2	5	3	2	2	3
Bargouji	1	2		3	2	2	2	6	1	1	2
Bargouji	1	2		3	2	2	5	1	1	1	3
Keteeji	1	2		3	2	2	1	1	1	1	3
Keteeji	1	2		3	2	2	5	5	1	1	3
Keteeji	1	2		3	2	2	1	1	1	1	3
Keteeji	1	3		3	2	2	5	5	1	1	2
Bargouji	1	2		3	1	2	1	1	1	1	3
Bargouji	1	2		3	2	2	5	1	1	1	3
Bargouji	3		3	3	1	2	7	2	2	2	2
Bargouji	3			3	1	2	2	1	1	1	3
Bargouji	1	1		3	2	2	5	1	1	1	2
Bargouji	1	2		3	1	2	7	4	2	2	2
Bargouji	1	2		3	2	2	1	1	1	1	3
Bargouji	1	4		3	2	2	5	5	1	1	3
Keteeji	1	2		3	1	2	1	1	1	1	2
Bargouji	3		2	3	2	2	5	1	1	1	3
Bargouji	1	2		3	2	2	1	1	1	1	2
Bargouji	3		1	3	1	2	4	3	2	2	2
Bargouji	3			3	2	2	5	5	1	1	3
Bargouji	1	2		3	2	2	1	6	1	2	2
Bargouji	3		2	3	1	2	6	1	2	2	2
Bargouji	1	1		3	2	2	1	5	1	1	2
Keteeji	1	2		3	2	2	5	5	1	1	3
Bargouji	3		1	3	1	2	4	3	2	2	2
Bargouji	1	2		3	2	2	1	5	1	1	3
Bargouji	1	2		3	1	2	1	1	1	1	2
Bargouji	3			3	1	2	5	3	2	2	3
Bargouji	1	2		3	2	2	5	1	1	1	3
Somba	3			3	1	1			2	1	2
Somba	3			3	1	2	6	1	2	2	2
Somba	2			3	1	2	5	3	2	2	2
Somba	3			3	1	2	1	1	1	1	3
Somba	1	2		3	1	2	5	5	1	1	3
Somba	1	1		3	1	2	5	6	1	1	4
Somba	1	1		3	1	2	4	3	2	2	2
Somba	1	1		3	1	2	1	1	1	1	3
Somba	2		2	3	1	2	5	5	2	2	2
Somba	1	1		3	1	2	5	5	1	1	3
Somba	3		1	3	1	2	4	4	2	2	2
Somba	3		1	3	1	2	4	3	2	2	2
Somba	3		2	3	1	2	6	3	2	2	2
Somba	1	5		3	1	1	5	7	2	1	2
Somba	1	1		3	1	2	1	3	1	1	3
Somba	1	2		3	1	2	4	3	2	2	2
Somba	3			3	1	2	7	3	2	2	2
Somba	3			3	1	2	7	3	2	2	2
Somba	1	1		3	1	2	1	6	1	2	2
Somba	1	1		3	1	2	5	1	1	1	2
Somba	1	1		3	1	2	1	1	1	1	3
Somba	1	1		3	1	2	1	6	1	2	3
Somba	2			3	1	2	1	1	1	1	3
Somba	1	5		3	1	2	1	4	2	2	3
Somba	1	5		3	1	2	1	10	1	2	3
Somba	2			3	1	2	5	5	2	2	2
Somba	1	2		2	1	2	1	3	1	2	2
Somba	1	5		2	1	2	1	3	1	2	2
Somba	3		1	2	1	2	1	3	1	2	3
Somba	1	1		3	1	2	5	5	1	1	3
Somba	1	5		3	1	2	1	6	1	1	3
Somba	3		2	3	1	2	5	5	1	1	2
Somba	1	2		2	1	2	1	3	1	2	2
Somba	1	2		3	1	1			1	2	3
Somba	1	5		3	1	2	3	1	1	1	3
Somba	2			3	1	2	2	5	2	2	2
Somba	1	1		3	1	2	1	6	1	2	2
Somba	1	2		3	1	2	1	1	1	1	2
Somba	1	2		2	1	2	1	3	1	2	2
Somba	3			3	1	2	5	6	1	1	2
Somba	1	3		3	1	2	1	6	1	2	2
Somba	2			3	1	2	1	4	2	2	2
Somba	2			3	1	2	1	6	1	1	3
Somba	2			3	1	2	5	5	1	1	3
Somba	1	4		3	1	2	5	1	1	1	2
Somba	3			2	1	2	3	6	2	2	3
Somba	1	1		3	1	2	1	3	2	2	3
Somba	1	1		3	1	2	1	3	1	2	2
Somba	3			3	1	2	5	1	1	1	2
Somba	1	2		3	1	2	1	6	2	2	2
Somba	3		2	3	1	2	1	3	2	2	3
Somba	2		1	3	1	2	5	5	1	1	3
Somba	3			3	1	2	1	6	2	2	3
Somba	1	4		2	1	2	1	10	2	2	4
Somba	1	3		3	1	2	1	6	2	2	3
Somba	2		2	3	1	2	1	3	2	2	2
Somba	3			1	1	2	1	3	2	2	3
Somba	2			3	1	2	2	10	2	2	2
Somba	3			3	1	2	3	1	1	1	3
Somba	1	1		3	1	2	2	3	2	2	3
Somba	1	3		2	1	2	1	3	1	2	2
Somba	1	1		1	1	2	2	6	1	2	4
Somba	1	2		3	1	2	3	3	1	2	2
Somba	1	2		3	1	2	1	6	1	2	2
Somba	3			3	1	2	1	3	2	2	4
Somba	1	2		3	1	2	2	2	2	2	4
Somba	1	3		3	1	2	3	1	1	1	3
Somba	2			3	1	2	1	3	2	2	3
Somba	1	1		1	1	2	2	2	1	2	4
Somba	3		2	3	1	2	5	5	1	1	3
Somba	3			3	1	2	1	6	2	2	4
Somba	3			3	1	2	5	5	1	1	2
Somba	3			3	1	2	5	1	1	1	3
Somba	1	1		3	1	2	5	1	1	1	2
Somba	1	5		3	1	2	1	1	1	1	2
Somba	3			3	1	2	1	2	1	2	4
Somba	2		1	3	1	2	2	5	2	2	2
Somba	2			3	1	2	5	6	2	2	2
Somba	3			2	1	1			2	2	4
Somba	2			3	1	2	1	4	2	2	2
Somba	1	2		2	1	2	2	2	2	2	4
Somba	2			3	1	2	1	3	2	2	3
Somba	1	1		3	1	2	1	1	1	1	3
Somba	1	4		3	1	2	1	1	2	2	4
Somba	3			2	1	2	2	6	1	2	4
Somba	1	3		1	1	2	1	6	1	2	3
Somba	2		2	3	1	2	5	5	2	1	2
Somba	1	1		3	1	2	1	1	1	1	2
Somba	1	2		3	1	2	1	6	2	2	3
Somba	1	2		3	1	2	1	5	1	1	2
Somba	1	1		3	1	2	5	7	2	2	4
Somba	1	5		3	1	2	3	6	1	2	2
Somba	3			3	1	2	2	5	1	1	2
Somba	1	1		3	1	2	5	5	1	1	2
Somba	1	1		3	1	2	5	1	1	1	2
Somba	1	2		3	1	2	5	1	1	1	2
Somba	3		1	3	1	2	3	3	1	2	2
Somba	1	1		3	1	2	1	1	1	1	2
Somba	2			3	1	2	5	6	1	1	3
Somba	1	3		3	1	2	1	6	1	2	3
Somba	1	3		2	1	2	3	6	1	2	3
Somba	1	2		3	1	2	3	2	1	2	3
Somba	1	5		3	1	2	1	6	1	2	3
Somba	1	5		3	1	2	1	3	1	1	2
Somba	1	5		3	1	2	5	5	2	1	3
Somba	1	2		3	1	2	5	1	1	1	2
Somba	1	1		3	1	2	1	6	1	2	3
Somba	1	1		1	1	2	1	6	1	2	3
Somba	1	4		3	1	2	1	5	2	2	3
Somba	3			3	1	2	1	5	1	1	3
Somba	3			3	1	2	2	3	1	2	3
Somba	1	1		3	1	2	5	1	1	1	2
Somba	1	5		3	1	2	5	5	1	1	3
Somba	1	2		3	1	2	1	5	2	1	3
Somba	1	1		3	1	2	1	6	1	2	3
Somba	2		2	3	1	2	5	5	1	1	3
Somba	1	3		3	1	2	3	6	1	2	2
Somba	1	1		3	1	2	2	1	1	1	3
Somba	1	5		3	1	2	1	6	1	2	2
Somba	3			3	1	2	1	6	2	2	3
Somba	1	1		3	1	2	1	7	1	2	2
Somba	1	1		3	1	2	5	5	1	1	3
Somba	1	1		3	1	2	1	1	1	1	3
Somba	1	2		3	1	2	1	7	1	2	2
Somba	1	2		3	1	2	2	6	2	2	2
Somba	1	2		3	1	2	5	3	2	2	2
Somba	1	2		3	1	2	1	6	2	2	3
Somba	1	2		3	1	2	1	5	1	1	3
Crossbreed	1	2		3	2	2	1	6	2	1	2
Somba	3			3	1	2	1	1	1	1	3
Somba	1	3		2	1	2	2	3	2	2	3
Somba	1	1		3	1	2	5	3	1	1	3
Somba	1	1		3	1	2	1	1	1	1	2
Somba	3			3	1	2	1	1	1	1	2
Somba	1	1		2	1	2	3	6	2	1	3
Somba	1	2		2	1	2	1	3	1	3	3
Somba	1	1		3	1	2	5	1	1	1	4
Somba	3		1	3	1	2	1	1	1	2	4
Somba	1	5		3	1	2	1	5	1	1	2
Somba	1	1		3	1	2	1	6	1	1	3
Somba	3		3	3	1	1			1	2	2
Somba	1	3		3	1	2	5	5	1	1	3
Somba	1	1		3	1	2	1	6	1	1	2
Somba	3			3	1	2	1	8	1	2	2
Somba	1	2		3	1	2	5	5	1	1	2
Somba	1	1		3	1	2	1	3	1	2	2
Somba	2			3	1	2	5	5	1	1	3
Somba	1	1		3	1	2	1	3	1	1	2
Somba	1	3		3	1	2	1	6	1	2	2
Somba	1	2		3	1	2	5	6	2	2	3
Somba	1	3		2	1	2	1	5	1	3	2
Somba	1	1		3	1	2	1	6	1	2	2
Somba	1	1		3	1	2	1	3	1	2	2
Somba	1	1		3	1	2	1	6	1	1	3
Somba	1	1		3	1	2	1	6	1	2	2
Somba	2			2	1	2	1	3	1	1	2
Somba	1	5		3	1	2	1	5	1	2	2
Somba	1	5		3	1	2	1	1	1	1	3
Somba	1	2		2	1	2	1	6	1	2	2
Somba	1	1		2	1	2	1	3	1	2	2
Somba	1	1		3	1	2	1	5	1	1	2
Somba	1	1		3	1	2	5	1	1	1	3
Somba	3			2	1	2	2	3	1	2	2
Somba	3		1	1	1	2	2	2	2	2	3
Somba	1	2		3	1	2	5	1	1	1	3
Somba	1	2		3	1	2	5	5	1	1	2
Somba	3			3	1	2	2	1	1	2	2
Somba	1	5		3	1	2	3	3	2	2	3
Somba	2			3	1	2	5	3	1	1	3
Somba	2		2	3	1	2	1	10	1	1	2
Somba	3			1	1	2	1	4	1	2	2
Somba	1	2		3	1	2	1	2	1	2	2
Somba	1	2		2	1	2	2	6	1	2	3
Somba	1	1		3	1	2	5	1	1	1	2
Somba	3		2	3	1	2	1	4	1	2	2
Somba	3			3	1	2	1	6	2	2	2
Somba	1	1		3	1	2	3	5	1	1	2
Somba	2		1	3	1	2	5	6	1	1	2
Somba	1	1		3	1	2	3	5	1	1	2
Somba	1	1		3	1	2	5	5	1	1	3
Somba	3		2	3	1	2	1	1	1	1	2
Somba	3		1	2	1	2	2	4	1	3	2
Somba	1	3		3	1	2	5	5	1	1	3
Somba	1	2		2	1	2	1	7	1	1	3
Somba	1	2		3	1	2	5	7	1	1	4
Somba	2		2	3	1	2	5	6	1	1	2
Somba	3		1	3	1	2	1	6	1	2	3
Somba	3			3	1	2	1	5	1	1	3
Somba	3		2	2	1	2	1	4	1	2	2
Somba	3			3	1	2	1	4	1	3	2
Somba	1	1		3	1	2	1	5	1	1	2
Somba	1	1		3	1	2	5	1	1	1	2
Somba	1	2		2	1	2	1	4	1	1	2
Somba	3		1	2	1	2	1	3	1	1	2
Dageeji	1	2		3	2	2	1	6	1	1	3
Yakanaji	1	2		3	2	2	2	5	1	1	2
Goudali	1	2		3	2	2	2	6	1	2	3
Dageeji	1	2		3	2	2	3	5	1	2	3
Crossbreed	3			3	1	2	5	5	1	1	3
Crossbreed	3		2	2	2	2	1	3	1	2	3
Dageeji	1	2		3	2	2	1	1	1	1	3
Goudali	1	2		3	2	2	5	5	1	1	3
Dageeji	1	2		3	2	2	2	1	1	2	3
Yakanaji	3			3	2	2	5	2	1	1	3
Dageeji	3			3	2	2	1	1	2	1	3
Bodeeji	3			3	2	2	2	3	1	2	2
Dageeji	1	2		3	2	2	5	1	2	1	3
Yakanaji	1	2		3	2	2	1	1	1	1	2
Yakanaji	1	2		3	2	2	2	5	1	1	3
Yakanaji	3		1	2	2	2	1	3	1	2	2
Crossbreed	3		1	2	2	2	2	3	1	2	2
Yakanaji	1	2		3	2	2	5	1	1	1	3
Goudali	1	2		3	2	1	5	5	1	1	4
Yakanaji	1	1		3	2	2	1	6	1	2	2
Crossbreed	1	2		3	2	2	1	1	1	1	3
Yakanaji	1	2		3	2	2	1	1	1	1	3
Goudali	1	2		3	2	2	1	1	1	1	3
Yakanaji	1	2		3	2	2	5	1	1	1	2
Yakanaji	3		1	1	2	2	2	1	1	2	3
Yakanaji	1	2		3	2	2	5	5	1	1	3
Goudali	1	2		3	2	2	5	1	1	1	3
Goudali	3		1	3	2	2	2	3	2	2	2
Goudali	1	2		2	2	2	2	3	1	2	2
Goudali	3		1	3	2	2	1	3	2	2	2
Goudali	3			3	2	2	5	6	1	1	3
Goudali	3		1	3	2	2	1	1	1	1	3
Goudali	3		1	3	2	2	2	4	1	2	2
Yakanaji	1	2		3	2	2	3	1	1	1	2
Yakanaji	3		1	3	2	2	2	4	1	2	2
Yakanaji	1	2		3	2	2	5	6	1	1	3
Yakanaji	1	5		3	2	2	5	5	1	1	2
Yakanaji	1	2		3	2	2	2	7	1	2	2
Yakanaji	1	2		3	2	2	6	1	1	1	3
Yakanaji	1	2		3	2	2	5	5	1	1	3
Boboji	1	2		3	1	2	6	1	1	1	2
Yakanaji	3		1	3	2	2	3	6	1	1	3
Boboji	2			3	1	2	5	5	1	1	3
Boboji	1	2		3	1	2	5	1	1	1	3
Yakanaji	3		2	3	2	2	1	3	1	2	3
Yakanaji	1	2		3	2	2	5	6	1	1	2
Yakanaji	1	5		3	2	2	5	1	1	1	2
Bodeeji	3			3	2	2	6	1	1	1	3
Yakanaji	1	2		1	2	2	1	2	1	2	4
Yakanaji	1	2		3	2	2	5	5	1	1	3
Yakanaji	3		3	3	2	2	3	7	1	1	3
Yakanaji	1	5		3	2	2	2	5	1	1	3
Crossbreed	3			3	1	2	1	5	2	1	3
Goudali	3		1	3	2	2	1	1	1	1	2
Yakanaji	2			3	2	2	5	6	1	1	3
Bodeeji	1	2		3	2	2	1	1	1	1	3
Bodeeji	1	2		3	2	2	1	1	1	1	2
Goudali	1	2		3	2	2	5	6	1	1	3
Goudali	1	2		3	2	2	2	6	2	2	3
Boboji	1	2		3	1	2	1	5	1	1	3
Goudali	3			3	2	2	1	3	2	2	2
Yakanaji	1	2		3	2	2	1	1	1	1	3
Crossbreed	1	2		3	2	2	1	1	1	1	3
Boboji	3			3	1	2	1	1	1	1	2
Crossbreed	1	2		3	2	2	1	5	1	1	2
Boboji	3			3	1	2	1	1	1	1	3
Crossbreed	1	1		3	2	2	5	1	1	2	3
Crossbreed	1	2		3	2	2	5	1	1	1	2
Yakanaji	1	2		3	2	2	5	1	1	1	3
Boboji	1	2		1	1	2	2	7	2	2	3
Crossbreed	3		1	1	1	2	2	3	2	2	2
Boboji	2		1	3	1	2	5	5	1	1	3
Crossbreed	1	2		3	1	2	5	1	1	1	2
Yakanaji	1	2		3	2	2	1	3	1	1	2
Boboji	1	2		3	1	2	5	1	1	1	2
Crossbreed	1	2		3	2	2	1	1	1	1	3
Yakanaji	1	1		3	2	2	5	5	1	1	3
Boboji	2		2	3	1	2	2	1	1	1	3
Crossbreed	1	1		2	2	2	2	6	1	2	2
Yakanaji	1	2		3	2	2	5	7	2	2	2
Boboji	1	1		3	1	2	1	2	1	2	3
Crossbreed	3		1	3	2	2	2	4	1	2	3
Yakanaji	1	1		3	2	2	5	5	1	1	3
Boboji	1	2		3	1	2	1	3	2	2	2
Crossbreed	1	2		3	1	2	1	3	2	2	2
Yakanaji	3		1	3	2	2	1	1	2	2	2
Boboji	2			3	1	2	5	5	1	1	3
Crossbreed	2		1	3	1	2	1	3	1	1	3
Yakanaji	1	1		1	2	2	2	3	2	2	2
Boboji	1	2		3	1	2	1	6	2	2	2
Crossbreed	1	1		3	2	2	1	5	1	1	3
Yakanaji	3		1	2	2	2	1	3	1	2	2
Boboji	3		1	3	1	2	3	6	2	2	3
Yakanaji	1	2		1	2	2	1	6	1	2	3
Boboji	1	2		2	1	2	2	3	2	2	2
Yakanaji	3		2	3	2	2	1	4	2	2	2
Boboji	1	2		3	1	2	1	6	1	1	2
Yakanaji	3		1	3	2	2	2	3	2	2	2
Boboji	1	2		3	1	2	1	6	1	1	3
Yakanaji	1	2		3	2	2	5	6	2	2	2
Boboji	3		1	1	1	2	1	3	1	2	2
Yakanaji	3		1	3	2	2	2	6	1	1	3
Boboji	1	2		3	1	2	1	6	2	2	4
Yakanaji	3		1	3	2	2	5	3	2	2	2
Boboji	1	2		2	1	2	2	5	2	2	3
Yakanaji	1	2		3	2	2	3	3	2	2	4
Boboji	1	2		3	1	2	1	6	2	2	2
Yakanaji	2			3	2	2	5	6	1	1	4
Boboji	3		1	2	1	2	5	7	1	2	2
Yakanaji	2			3	2	2	1	1	1	1	3
Boboji	2		1	3	1	2	2	6	1	1	3
Yakanaji	3		1	3	2	2	1	6	2	2	3
Boboji	1	2		3	1	2	3	6	2	2	3
Boboji	3		1	3	1	2	1	6	2	2	3
Goudali	1	1		3	2	2	1	3	2	2	4
Yakanaji	1	2		3	2	2	5	6	2	2	2
Yakanaji	1	2		3	2	2	5	3	1	1	2
Yakanaji	3		1	3	2	2	2	6	2	2	3
Yakanaji	1	1		3	2	2	3	6	2	2	4
Yakanaji	3		1	3	2	2	5	7	1	1	2
Yakanaji	1	2		2	2	2	1	5	2	2	3
Yakanaji	3		2	3	2	2	1	3	2	2	3
Bodeeji	1	3		3	2	2	1	5	2	2	3
Bodeeji	1	3		3	2	2	3	5	2	3	4
Bodeeji	1	3		3	2	2	5	6	2	2	3
Bodeeji	1	3		3	2	2	5	6	2	2	4
Bodeeji	2	1	4	3	2	2	1	5	2	2	3
Bodeeji	1	3		3	2	2	1	6	2	3	4
Bodeeji	1	3		3	2	2	1	6	2	2	3
Bodeeji	1	3		3	2	2	5	6	2	2	4
Bodeeji	3	3	4	3	2	2	1	5	2	2	4
Bodeeji	1	3		3	2	2	2	6	2	3	4

## Sheet: Raw_quantitative_variables
Cattle breeds	Sex 1=Female 2=Male	Muzzle circumference	Head width	Face length	Ear length	Horn length	Heart girth	Hock circumference	Tail length	Shoulder point width	Hip width	Chest depth	Withers height	Rump height	Body length	Scapula-ischial length
Goudali	1	37	22	44	23	0	168	41	98	37	42	68	136	130	107	180				MC
Yakanaji	1	47	17.5	43	19	51	181	37.5	110	37.5	49	77.5	145	140	126	189				HW
Goudali	1	33	19	45	22	0	180	38	103	33	46	72	130	129	103	160				FAL
Bargouji	1	44	26	44	21	40.5	181	40	92	36	43	68	134	132	110	170				EL
Crossbreed	1	39	18	50	17	43	157	37	109	28	40	66	113	112	108	145				HL
Bargouji	1	44	26	44.5	21.5	40	182	41	92	36.5	45	68	135	126	115	177				HG
Bargouji	1	38	16	45	20	39	150	35	100	29	39	58	128	120	100	148				HC
Bargouji	1	41	18	47	18	30	164	38	114	32	46	70	124	116	111	146				TL
Yakanaji	1	41	16.5	41	18	35	161	38	105	35	46	71	132	130	118	180				SPW
Bargouji	1	40	20	48	15	24	160	34	100	37	44	58	117	110	115	158				HW
Bargouji	1	41	17	43	18.2	41	172	37	102	28	45	63	132	131	113	178				CD
Crossbreed	1	35	22	43	20	47	139	35	100	40	48	70	110	108	120	180				WH
Bargouji	1	39	17	46	20	39	153	35	100	29	40	60	129	121	106	150				RH
Bargouji	1	31	21	34	19	37	130	37	100	35	40	70	100	97	100	170				BL
Yakanaji	1	46	18.5	43.2	22	50.5	177	38	110	38	50.5	77	147	145	126	190				SIL
Yakanaji	1	47	17.5	44	21	51.5	175	37	106	37	50	77	147	143	127	191
Yakanaji	1	46	22	44	20	50	168	43	94	36	44	75	137	131	122	185
Bargouji	1	31	20	33	18	37	120	33	97	38	40	65	100	95	110	170
Bargouji	1	37	18	40	14	40	152	36	89	31	40	66	112	109	100	153
Bargouji	1	33.5	20	46	23	30	182	39	100	34	47	73	132	130	100	163
Bargouji	1	34	21	46	22	35	185	39	110	35	48	74	136	132	110	166
Yakanaji	1	47	20	43	21	50	177	37	110	37	50	77	135	134	125	189
Yakanaji	1	48	20	44	22	51	179	38	115	39	51	79	149	139	130	191
Yakanaji	1	48.5	20	44	22	51	179	38.5	115	38	49.5	78.5	147	138	127	190
Bargouji	1	31	21	35	36	36	165	45	35	40	52	65	110	100	100	176
Dageeji	1	43	20	45	21	54	167	48	99	30	43	68	129	126	125	179
Bargouji	1	31	21	34	20	37	133	37	100	35	40	71	100	97	100	170
Bargouji	1	35	26	40	21	37	135	38	110	37	42	73	100	98	100	176
Bargouji	1	33	24	38	21	38	137	38	100	38	46	75	100	99	110	174
Bargouji	1	33	23	35	20	37	135	38	100	37	42	75	110	106	100	175
Bargouji	1	32	22	34	20	37	133	37	100	35	41	72	100	98	100	171
Bargouji	1	31	21.5	33.5	19	38	133	37	100	36	40	70	100	97	100	170
Bargouji	1	32	22	34	19	37	131	37	100	35	40	70	100	97	100	170
Bargouji	1	38	18	46	22	38	152	37	100	31	41	60	129	126	106	151
Bargouji	1	38	17	45	22	40	153	36	100	31	41	61	130	127	106	151
Bargouji	1	39	17	46	20	38	153	35	100	30	40	59	130	128	110	151
Bargouji	1	39	17	46	20	39	153	35	100	30	40	61	129	123	100	151
Bargouji	1	38	17	45	21	39	153	36	100	32	40	60	129	125	106	151
Bargouji	1	39	17	45	20	39	153	36	100	31	41	61	130	125	110	150
Bargouji	1	39	18	46	21	39	150	35	100	31	40	61	130	122	110	150
Bargouji	1	33	22	36	20	38	130	35	100	39	43	70	110	99	110	180
Bargouji	1	33	22	35	19	37	125	34	98	39	42	66	110	98	115	175
Bargouji	1	32	21	35	19	39	125	33	99	39	42	69	110	98	118	173
Bargouji	1	31	20	33	18.5	38	122	33	97	38	40	66	100	95	110	172
Bargouji	1	32	22	34	19	38	126	33	98	39	42	68	110	105	115	175
Bargouji	1	30	21	33	18	36	125	33	95	37	40	62	99	94	110	169
Bargouji	1	40	17	46	17	29	163	38	114	31.5	46	71	125	123	110	145
Goudali	1	32.5	20	46	22	0	183	38.5	110	33	45	72.5	132	130	110	161
Yakanaji	1	43	21	46	20	50	167	38	113	38	46	66	135	132	110	160
Bargouji	1	31	19	32	18	36	119	33	97	38	40	64	110	107	110	170
Bargouji	1	30	19.5	33	18	37	119	33	98	38	40	65	100	95	115	171
Bargouji	1	31	20	32.5	18	36	120	33	97	38	41	65	100	95	110	169
Yakanaji	1	35	22	42.5	20	47.5	140	35	100	40	48	71	110	108	120	180
Yakanaji	1	35	22.5	43.5	21	48	140	35.5	100	41	49	71	120	116	120	181
Yakanaji	1	34	21	42.5	19	46	138	34	100	39	48	69	110	106	118	179
Yakanaji	1	35.5	22	42.5	21	48	141	36	98	41	49	71	120	115	121	181
Yakanaji	1	35	23	44	21	49	139	36	110	41	49	71	115	110	120	180
Bargouji	1	32	21	34	18.5	37	120	33	100	39	41	65	100	97	110	171
Yakanaji	1	43	17	41	20	50	160	38	113	36	47	75	133	125	120	181
Goudali	1	41	25	45	26	28	167	38	110	40	63	69	137	128	122	181
Yakanaji	1	47	17	43	19	50	180	38	100	37	50	77	144	135	130	185
Yakanaji	1	48	18	44	21	52	182	38	110	38	50	78	145	135	128	189
Yakanaji	1	52	24	46	23	65	140	44	115	41	51	79	147	142	128	186
Yakanaji	1	39	16	41	20	35	158	25	100	38	46	72	132	130	117	166
Yakanaji	1	38	16	42	19	35	158	26	100	39	47	72	132	130	117	167
Yakanaji	1	43	18	43	20	37	168	32	110	25	47	72	135	131	120	182
Yakanaji	1	43	18.5	43	20.5	38	170	25	110	25	47	72	135	132	120	182
Yakanaji	1	42	18	42.5	19	38	170	30	100	34	48	73	135	132	119	182
Bargouji	1	33	16	41	18	34	145	35	98	29	38	54	115	110	108	146
Bargouji	1	37	15	44	19	39	151	35	100	28	39	57	128	121	100	149
Yakanaji	1	43	15	40	21	55	179	35	100	33	45	77	139	130	130	178
Yakanaji	1	40	18	40	18	50	177	36	108	36	48	73	145	142	123	182
Yakanaji	1	45	17	41	20	50	182	38	110	37	50	78	150	144	121	188
Crossbreed	1	40	19	50	17	42	156	38	100	29	40	66	114	112	100	150
Crossbreed	1	39	18	51	18	44	159	38	110	30	40	68	118	115	110	150
Bargouji	1	38	19	47	16	25	158	37	99	36	43	57	104	100	113	156
Bargouji	1	35	18	45	15	26	152	36	100	35	42	55	103	100	110	154
Bargouji	1	40	21	48	16	25	159	35	100	38	44	60	115	110	115	158
Bargouji	1	41	20	48	16	25	158	34	100	38	43	59	117	111	110	155
Bargouji	1	38	20	43	17	39	153	38	90	33	40	66	114	110	100	152
Bargouji	1	39	19	43	18	40	154	38	95	34	44	68	117	110	100	155
Bargouji	1	37	18	39	14	30	150	35	89	39	45	69	117	110	110	153
Bargouji	1	37	19	41	15	38	151	36	90	32	39	65	116	114	100	152
Bargouji	1	40	18	46	18.5	30	163	37	110	33	45	70	121	117	110	145
Bargouji	1	41	19	46.5	19	30.5	162	37	110	32	45	70	123	116	110	145
Bargouji	1	41	19	48	19	33	164	37	116	33	47	71	125	117	115	147
Yakanaji	1	41	16	41	19	36	162	36	110	20	46	71	133	130	120	182
Yakanaji	1	40	16	39	18	35	160	38	100	33	45	70	131	129	118	180
Yakanaji	1	43	18	42	32	20	166	39	100	22	48	73	134	131	120	181
Bargouji	1	43	22	53	21	36	167	39	110	32	41	72	136	131	100	151
Bargouji	1	39	21	51	20	37	169	41	117	31	41	72	134	132	110	153
Bargouji	1	32	21	33	19	37	121	33	97	39	40	66	100	100	115	169
Bargouji	1	30	19.5	32	18	36	121	32	96	38	39	65	95	95	110	171
Dageeji	1	43	20	48	19	51	164	41	100	30	45	68	131	127	126	181
Bargouji	1	38	19	40	17	42	151	38	90	32	42	68	115	110	100	158
Bargouji	1	36	17	38	16	39	149	35	88	30	39	65	117	112	100	151
Bargouji	1	37	18	41	15	38	150	36	88	31	40	65	117	113	100	154
Yakanaji	1	47	19	43	23	51	177	39	116	38	51	78	148	142	127	192
Yakanaji	1	46	18	43	22	49	176	38	110	38	51	78	147	143	127	191
Yakanaji	1	47	17	45	22	52	180	38	110	37	51	77	147	144	127	190
Yakanaji	1	45	22	43	19	49	166	42	93	35	44	74	136	130	121	184
Yakanaji	1	46	23	44	20.5	50	167	42	94	37	45	76	138	132	122	185
Goudali	1	35	23	48	25	0	188	40	110	38	49	80	136	133	110	166
Yakanaji	1	48	19	44	22	51	178	38	108	38	50	78	147	145	127	190
Goudali	1	39	25	44	25	13	158	35	100	41	47	70	130	125	108	178
Yakanaji	1	52	23	39	23	61	188	43	108	40	49	80	147	144	126	186
Yakanaji	1	49	20	44	22	52	177	39	109	38	51	78	137	135	128	189
Bargouji	1	30.5	20	32	18	35	125	32	97	39	42	66	100	98	108	153
Dageeji	1	46	20	44	19	52	176	42	99	29	43	65	129	128	126	178
Bargouji	1	33	22	35	21	36	141	34	97	37	43	69	110	110	125	153
Bargouji	1	38	20	41	18	41	157	38	97	36	44	69	115	110	109	158
Bargouji	1	37	19	41	17	41	157	37	96	34	42	67	113	110	108	158
Bargouji	1	31	19	31	18	35	147	33	97	39	43	67	108	100	115	167
Bargouji	1	38	21	41	18	41	154	37	95	36	44	70	120	117	115	158
Bargouji	1	36	17	39	17	35	153	36	89	41	51	68	112	110	115	154
Bargouji	1	37	20	40	16	34	157	37	97	35	41	65	110	110	115	156
Bargouji	1	36	19.5	40	17	36	152	37	93	33	43	67	117	115	115	153
Bargouji	1	37	19	41	16	38	151	37	98	33	40	66	110	115	110	155
Bargouji	1	33	22	32.5	21	36	152	34	98	38	41	66	110	107	115	170
Yakanaji	1	52	23	44	23	67	178	39	105	38	49	78	150	143	133	189
Yakanaji	1	50	21	44	23	65	179	39	110	39	53	79	149	145	132	192
Yakanaji	1	50	23	38	24	59	176	44	108	39	48	79	148	143	125	183
Yakanaji	1	52	22	44.5	24	67.5	179	39	110	39	50	80	151	144	134	190
Yakanaji	1	50	21	44	22.5	51	179	39	110	38	51	77	147	143	129	185
Yakanaji	1	49	20	43	21.5	52	179	38	110	38	51	78	148	141	135	190
Yakanaji	1	49	21	44	23	52.5	178	38	110	38	51	78	147	136	130	189
Yakanaji	1	48.5	20	44	22	51	179	38	108	39	50	78	147	135	132	190
Yakanaji	1	49	20	45	23	52	179	38	110	38	50	78	147	135	128	188
Yakanaji	1	48	20	45	22	52	178	38	108	38	51	78	147	136	128	188
Yakanaji	1	52	23	40	24	60	179	43	109	41	49	80	147	145	138	187
Yakanaji	1	51	24.5	39	23.5	59	187	42	110	41	51	79	148	146	139	188
Yakanaji	1	51	24	40	24	60	188	42	110	40	50	80	147	145	141	187
Yakanaji	1	44	18	40	23	47	175	37	100	36	47	75	143	133	128	189
Dageeji	1	46	20	50	20	48	170	53	98	28	44	68	136	134	129	190
Yakanaji	1	45	17.5	42	23	49	176	38	109	38	49	76	145	135	127	189
Yakanaji	1	45	18	42	23	50	176	38	115	38	50	77	147	136	127	190
Yakanaji	1	48	20	43	23	51	177	40	116	38	52	78	148	136	127	190
Yakanaji	1	47	19	42	24	50	176	40	116	38	51	70	148	137	127	192
Yakanaji	1	45	19	42	22	50	178	39	110	37	50	77	148	135	128	191
Yakanaji	1	46.5	20	43	23.5	52	180	39	110	39	50	78	148	137	132	191
Bargouji	1	33	23	35	21	38	130	35	98	40	41	66	110	99	98	170
Bargouji	1	32	21	33	19	38	123	34	98	38	40	66	100	95	98	171
Bargouji	1	37	19	43	14	40	156	37	91	32	39	63	117	100	100	151
Yakanaji	1	46	19	43	23	51	178	38	110	38	51	77	147	137	127	188
Bargouji	1	32	21	33.5	20	38	133	36	98	40	43	67	100	98	101	151
Bargouji	1	32	21	33	19	38	129	34	98	39	42	67	100	98	103	151
Yakanaji	1	46	22	43	22	50	167	43	93	37	44	74	137	132	128	183
Yakanaji	1	46	19	43	21	52	176	37	100	37	51	76	143	135	131	190
Yakanaji	1	46	19	43	20	50	178	36	100	36	49	76	145	137	132	190
Dageeji	1	44	20	50	18	30	176	51	94	32	44	64	125	124	122	172
Bargouji	1	39	18	46	21	42	154	37	100	32	41	60	128	121	118	151
Yakanaji	1	35	25	43	22	46	139	36	110	40	48	71	110	108	102	178
Bargouji	1	41	17.5	42	18	42	172	36	100	28	45	63	133	132	132	178
Bargouji	1	39	21	48	16	24	161	35	100	37	44	58	117	110	108	158
Yakanaji	1	52	24	47	23	60	140	41	110	40	50	80	145	143	138	183
Bargouji	1	41	18	48	19	30	164	38	115	32	46	71	124	115	111	147
Bargouji	1	38	17	45	21	40	152	36	100	30	39	59	128	120	115	149
Goudali	1	33	19	45	22	0	183	38	103	33	46	72	131	130	125	160
Yakanaji	1	47	18	43	20	51	182	38	105	37	49	78	115	134	130	189
Dageeji	1	46	20	50	20	48	170	53	98	28	44	68	136	134	129	190
Goudali	1	38	22	45	23	0	168	41	99	37	42	69	136	127	123	181
Bargouji	1	39	19	50	18	43	156	38	100	29	40	66	115	113	108	145
Bargouji	1	38	18	42	20	37	152	36	98	32	40	60	115	110	108	148
Bargouji	1	38	28	44	19	37	153	35	98	36	45	69	105	100	97	177
Dageeji	1	45	20	50	19	46	181	53	100	28	46	69	136	135	128	189
Yakanaji	1	47	18	42	19	56	181	38	100	37	48	78	145	137	129	191
Yakanaji	1	40	20	48	19	52	167	38	100	29	40	66	113	112	110	146
Bargouji	1	41	19	47	18	37	164	38	100	39	47	70	108	111	112	146
Bargouji	1	33	21	39	19	37	136	35	95	35	40	70	100	97	100	170
Bargouji	1	39	18	46	21	40	160	37	100	31	41	60	129	121	116	150
Yakanaji	1	45	21	45	20	50	168	43	94	36	45	74	137	135	128	185
Dageeji	1	45	20	50	20	52	178	53	98	33	45	66	131	130	128	178
Bargouji	1	31	21	33	18	37	127	33	98	39	42	65	100	96	110	170
Bargouji	1	37	19	42	16	37	153	36	89	32	41	66	117	114	100	154
Yakanaji	1	47	18	40	20	52	181	38	110	38	49	77	150	145	126	189
Yakanaji	1	38	29	48	17	43	160	35	100	29	40	66	114	112	100	153
Goudali	1	33	19	43	22	0	180	39	100	38	47	72	133	130	108	160
Yakanaji	1	46	19	44	21	50	176	38	110	38	51	77	147	142	126	190
Yakanaji	1	40	19	43	19	43	173	38	100	45	50	63	136	134	115	177
Yakanaji	1	34	26	44	21	41	180	41	90	38	45	68	137	133	110	171
Yakanaji	1	48	20	50	19	53	192	40	98	36	47	60	126	124	128	164
Yakanaji	1	48	21	51	20	58	190	43	97	38	49	71	131	128	126	185
Boboji	1	48	22	50	19	45	162	34	92	32	42	53	114	118	121	155
Yakanaji	1	49	19	51	20	53	192	39	98	35	46	60	125	123	128	161
Yakanaji	1	50	19	50	19	54	180	38	97	34	45	58	120	122	126	160
Crossbreed	1	45	19	46	20	12	168	38	86	39	45	65	130	128	120	164
Yakanaji	1	49	20	48	20	50	184	43	79	40	49	72	146	144	123	178
Yakanaji	1	51	19	50	18	55	190	38	98	34	45	56	121	125	130	172
Yakanaji	1	50	20	50	18	71	191	35	88	28	44	66	129	126	125	183
Yakanaji	1	49	28	50	22	59	201	42	84	41	46	70	145	142	130	185
Crossbreed	1	47	18	50	22	28	170	36	100	30	44	57	126	128	125	156
Yakanaji	1	48	20	49	18	49	181	46	106	29	46	71	139	136	125	166
Yakanaji	1	47	20	49	18	48	188	46	98	30	46	70	140	136	125	168
Yakanaji	1	56	23	54	21	49	187	42	94	43	47	60	141	140	125	167
Yakanaji	1	54	22	54	21	49	176	43	93	44	48	64	144	142	125	170
Yakanaji	1	52	22	53	20	48	189	43	93	45	46	66	143	141	126	171
Yakanaji	1	50	23	49	21	58	195	42	84	41	46	70	151	148	128	183
Bodeeji	1	48	21	48	20	56	184	38	97	34	44	64	140	135	128	181
Yakanaji	1	46	20	49	18	41	187	35	99	32	41	69	132	127	121	181
Yakanaji	1	46	19	46	17	35	181	39	92	39	45	60	131	123	120	169
Yakanaji	1	50	22	47	21	59	186	42	80	40	48	72	151	145	124	180
Yakanaji	1	49	21	46	20	62	183	42	80	40	47	71	151	143	123	181
Yakanaji	1	50	23	48	20	57	178	41	82	40	47	70	150	144	123	182
Boboji	1	46	19	45	20	27	166	39	85	30	42	54	109	110	97	130
Crossbreed	1	46	20	46	21	32	180	38	82	34	40	66	121	120	118	168
Crossbreed	1	46	20	48	20	30	180	48	99	28	45	60	130	128	128	188
Boboji	1	42	23	43	20	38	169	36	83	35	42	60	115	112	112	154
Boboji	1	40	22	40	20	30	168	34	83	34	40	58	110	109	110	153
Boboji	1	42	22	40	20	29	170	35	82	34	41	60	112	111	115	158
Yakanaji	1	45	21	47	20	27	183	39	78	33	36	54	128	125	126	152
Yakanaji	1	46	22	48	20	31	182	41	80	32	38	58	132	130	127	164
Boboji	1	48	20	46	18	45	173	34	92	33	41	54	115	119	120	156
Yakanaji	1	46	20	49	20	56	183	45	100	30	40	56	129	130	132	190
Yakanaji	1	45	20	50	20	54	182	44	98	34	40	64	139	138	130	192
Yakanaji	1	45	20	51	20	50	183	48	101	26	44	54	127	126	128	184
Dageeji	1	45	20	50	20	52	178	48	98	33	45	66	131	130	128	178
Yakanaji	1	46	20	50	20	44	187	48	100	25	48	68	137	138	134	188
Yakanaji	1	45	20	50	20	42	185	50	102	30	44	65	128	127	135	190
Yakanaji	1	46	20	50	20	58	178	51	103	44	55	75	146	147	136	196
Crossbreed	1	45	18	46	17	39	167	44	83	30	42	59	123	122	126	178
Crossbreed	1	45	20	47	20	15	184	48	99	30	44	59	130	130	128	192
Dageeji	1	46	20	50	20	48	170	48	98	28	44	68	136	134	129	190
Yakanaji	1	46	20	48	20	40	176	48	98	30	37	58	125	128	126	186
Crossbreed	1	46	20	49	20	56	189	48	99	25	40	68	130	127	130	190
Yakanaji	1	45	20	48	20	46	180	50	102	32	44	60	137	138	128	189
Dageeji	1	45	20	50	19	46	181	48	100	28	46	69	136	135	128	189
Crossbreed	1	48	19	46	18	45	180	34	92	32	40	54	112	114	120	155
Yakanaji	1	44	20	50	20	60	178	48	104	32	46	66	135	133	132	186
Bodeeji	1	46	20	50	20	60	182	45	106	31	48	67	138	136	135	188
Bargouji	1	44	19	48	20	46	170	48	97	30	46	64	123	122	125	179
Yakanaji	1	46	20	50	20	48	185	50	103	31	46	70	137	135	136	192
Yakanaji	1	46	20	49	20	62	181	50	99	32	46	68	146	143	140	198
Bodeeji	1	48	20	47	19	75	179	44	99	38	48	68	142	139	132	189
Boboji	1	48	20	49	18	25	160	38	89	29	44	60	113	114	118	158
Boboji	1	48	20	50	18	20	160	36	87	30	43	61	112	112	121	164
Boboji	1	48	20	50	18	15	166	40	86	28	44	60	111	112	120	163
Yakanaji	1	46	20	51	20	48	190	50	100	32	46	72	137	136	140	194
Bargouji	1	45	19	48	19	48	175	46	98	30	46	65	130	128	126	190
Yakanaji	1	46	20	50	20	56	182	50	102	32	46	70	141	138	140	197
Yakanaji	1	46	19	48	20	25	184	50	106	34	47	69	144	140	141	198
Yakanaji	1	46	20	50	20	58	181	49	104	30	48	71	140	138	138	195
Yakanaji	1	46	20	50	21	56	174	50	102	30	48	70	140	137	138	196
Dageeji	1	44	20	50	18	30	176	46	94	32	44	64	125	124	122	172
Yakanaji	1	45	20	50	21	52	179	50	100	32	46	70	132	130	140	195
Yakanaji	1	46	20	50	21	63	189	50	106	32	46	70	139	137	140	196
Boboji	1	47	20	48	18	18	156	38	84	28	42	58	110	112	122	160
Yakanaji	1	46	20	50	21	62	188	50	108	32	46	70	139	137	140	198
Bargouji	1	48	21	50	18	30	166	40	94	32	44	64	125	124	122	172
Bodeeji	1	48	21	48	21	73	182	45	103	34	46	65	140	138	135	194
Yakanaji	1	46	20	50	21	56	185	50	106	31	49	70	140	135	140	196
Yakanaji	1	46	19	50	22	23	192	50	110	33	48	70	142	137	142	200
Boboji	1	46	20	47	18	42	169	40	93	30	44	60	110	111	119	162
Bargouji	1	46	19	46	17	48	164	38	94	29	39	60	128	127	120	169
Crossbreed	1	46	20	48	20	10	183	50	100	25	44	57	138	139	128	191
Dageeji	1	46	20	48	19	52	176	48	100	29	43	68	130	128	127	180
Dageeji	1	45	20	48	19	62	175	50	98	30	43	66	132	131	128	181
Yakanaji	1	46	20	49	20	60	186	52	101	30	44	70	140	138	130	190
Yakanaji	1	46	20	50	20	63	184	53	102	30	45	71	139	137	132	194
Yakanaji	1	46	20	48	19	58	182	50	102	30	46	70	137	135	132	188
Boboji	1	46	21	48	20	15	152	42	82	25	42	53	102	103	101	126
Boboji	1	47	20	50	18	15	162	40	84	29	44	60	115	116	122	162
Boboji	1	48	21	50	18	18	158	39	88	26	44	60	112	112	118	158
Bodeeji	1	48	20	48	21	71	183	43	101	33	45	62	139	138	133	194
Yakanaji	1	46	20	48	20	35	180	48	103	36	44	72	145	142	130	196
Yakanaji	1	46	20	48	20	58	174	45	100	35	46	69	142	135	130	190
Yakanaji	1	48	20	50	20	62	181	45	98	36	47	70	133	130	128	186
Goudali	1	49	18	48	21	8	191	39	89	38	41	61	140	138	121	163
Dageeji	1	45	20	50	19	54	181	50	102	29	46	66	130	128	122	183
Yakanaji	1	46	20	50	20	62	179	49	103	28	48	67	136	134	138	190
Yakanaji	1	46	20	50	21	56	185	50	106	31	49	70	140	135	140	197
Yakanaji	1	47	20	48	19	48	189	48	98	28	42	68	140	137	138	186
Bargouji	1	48	20	50	20	40	175	46	94	29	44	66	125	124	128	172
Boboji	1	47	20	48	18	30	158	40	86	28	44	60	108	110	120	163
Boboji	1	47	20	48	18	18	149	37	82	28	44	54	100	102	120	150
Crossbreed	1	46	20	48	19	40	167	48	98	28	46	59	126	129	127	180
Bodeeji	1	48	20	48	19	74	182	43	102	38	48	70	142	139	132	189
Yakanaji	1	46	21	48	20	34	189	50	101	30	48	72	143	140	146	198
Bargouji	1	47	20	48	18	40	186	46	94	32	44	64	120	118	122	164
Yakanaji	1	46	20	50	21	66	188	50	100	34	49	70	140	138	140	196
Bodeeji	1	48	20	47	21	72	185	49	101	33	46	68	141	138	135	198
Bodeeji	1	48	20	48	21	77	183	48	104	33	45	69	139	137	135	194
Boboji	1	47	20	48	18	28	158	38	86	28	44	58	111	112	121	162
Boboji	1	48	19	48	18	26	158	37	85	28	43	56	108	110	110	158
Yakanaji	1	46	20	50	20	54	188	50	106	30	49	70	140	135	140	197
Boboji	1	48	20	48	18	20	159	40	85	28	44	58	110	110	120	160
Bodeeji	1	48	20	48	21	78	183	47	100	33	48	68	139	138	133	195
Bodeeji	1	48	20	48	21	68	185	48	104	33	45	68	139	138	133	194
Bargouji	1	48	21	50	18	38	166	40	94	32	44	64	125	124	128	178
Boboji	1	46	20	48	18	20	150	38	82	28	44	38	111	112	120	160
Bodeeji	1	48	20	48	21	71	186	48	100	33	45	62	139	138	133	194
Bodeeji	1	48	20	47	21	67	183	43	102	33	46	68	139	138	133	190
Yakanaji	1	46	20	50	21	56	180	50	102	31	49	70	140	135	139	194
Yakanaji	1	46	20	50	20	58	185	50	103	30	46	69	134	132	140	196
Boboji	1	47	20	48	18	28	149	38	80	28	44	58	110	111	120	160
Bodeeji	1	48	20	48	21	71	183	43	100	33	45	72	140	138	133	194
Yakanaji	1	46	20	50	21	66	180	50	106	30	47	69	138	135	140	192
Bodeeji	1	46	20	48	20	71	183	48	104	33	45	68	139	138	133	194
Yakanaji	1	46	20	50	21	58	185	50	100	30	46	70	140	137	140	193
Yakanaji	1	46	20	50	20	56	178	50	106	31	49	70	139	136	140	196
Yakanaji	1	46	20	50	20	64	189	48	108	30	46	66	138	136	139	196
Yakanaji	1	46	19	50	21	63	179	50	107	31	46	70	139	137	140	197
Dageeji	1	46	20	50	20	45	174	50	101	30	46	68	138	136	130	190
Bodeeji	1	48	19	48	21	74	183	46	101	33	48	62	140	138	133	194
Crossbreed	1	48	20	48	21	71	187	45	104	32	45	72	143	141	133	197
Boboji	1	49	21	50	18	28	158	40	93	32	43	63	123	122	118	168
Bargouji	1	45	20	49	20	38	172	48	98	30	44	64	124	123	127	172
Bargouji	1	46	20	48	17	50	175	38	89	30	44	66	128	129	127	178
Boboji	1	48	22	46	18	30	152	45	94	26	43	62	115	117	105	166
Boboji	1	48	22	45	18	27	156	43	92	25	36	65	112	113	104	165
Boboji	1	47	20	48	18	28	160	40	85	32	43	60	115	117	107	153
Bargouji	1	46	20	48	19	38	162	38	92	26	35	65	118	117	125	174
Crossbreed	1	48	20	50	19	42	161	46	106	32	43	64	123	124	125	178
Crossbreed	1	48	20	47	20	38	180	42	95	28	40	70	128	126	123	180
Crossbreed	1	46	20	50	20	48	170	49	102	29	46	67	131	130	128	189
Yakanaji	1	46	20	52	22	20	194	50	108	33	48	71	143	139	142	200
Dageeji	1	46	20	49	20	46	170	50	102	31	45	68	135	134	128	189
Yakanaji	1	44	19	43	18	14	180	42	96	34	46	62	130	128	122	180
Goudali	1	45	22	48	21	10	170	40	89	38	44	65	133	130	125	176
Boboji	1	47	20	43	17	32	150	32	82	30	38	50	110	111	108	152
Yakanaji	1	46	21	48	21	52	186	41	102	30	44	61	130	132	129	171
Boboji	1	48	20	44	18	39	150	32	81	29	37	49	108	110	110	150
Yakanaji	1	47	21	48	22	54	188	42	102	32	44	66	139	136	133	176
Yakanaji	1	47	21	48	22	50	181	41	118	30	44	60	132	131	130	170
Yakanaji	1	46	20	44	20	31	182	39	99	30	42	60	122	124	125	168
Yakanaji	1	48	20	45	21	46	184	40	102	29	44	59	126	127	126	169
Yakanaji	1	46	20	44	21	48	182	35	72	30	42	62	122	126	125	168
Goudali	1	45	20	50	19	0	181	50	102	29	46	66	130	128	122	183
Goudali	1	47	22	56	24	0	194	52	108	35	47	67	147	144	154	196
Goudali	1	46	20	44	21	0	182	35	72	30	42	62	122	126	125	168
Yakanaji	1	48	21	47	21	67	188	37	110	36	50	70	146	141	152	197
Bodeeji	1	48	20	49	21	72	180	42	102	30	42	70	142	141	133	194
Yakanaji	1	47	21	45	20	63	186	38	109	35	50	70	145	142	150	195
Yakanaji	1	46	21	52	21	52	179	42	91	35	50	68	143	138	151	195
Bargouji	1	51	21	50	19	52	185	40	89	32	40	58	122	120	124	174
Bodeeji	1	46	20	46	20	66	170	37	108	36	49	69	145	140	150	194
Crossbreed	1	46	20	50	20	32	180	50	100	29	45	66	130	128	127	188
Bargouji	1	45	20	44	19	38	160	40	83	33	44	60	130	127	130	173
Yakanaji	1	46	20	51	21	46	181	50	108	32	48	70	142	137	135	192
Crossbreed	1	45	20	51	21	28	180	50	108	30	49	68	134	132	128	194
Bargouji	1	45	20	47	18	30	168	38	92	30	43	66	127	128	125	177
Boboji	1	46	20	48	18	28	169	40	81	30	43	58	110	111	118	160
Boboji	1	48	20	48	18	30	150	42	82	32	42	59	113	112	120	164
Yakanaji	1	46	21	45	18	30	186	45	85	32	36	62	136	133	134	190
Yakanaji	1	46	21	51	21	51	180	39	91	30	42	63	126	123	125	171
Crossbreed	1	45	19	44	19	41	178	38	82	33	42	59	130	127	130	174
Crossbreed	1	45	20	47	18	34	181	45	86	32	43	59	122	120	125	180
Yakanaji	1	46	20	48	20	64	188	45	103	32	45	63	131	129	130	186
Yakanaji	1	48	20	50	20	62	181	45	98	37	46	70	132	130	128	186
Yakanaji	1	46	20	47	20	57	174	46	100	34	46	69	142	135	130	190
Bodeeji	1	50	21	50	20	64	180	42	90	31	40	65	135	133	132	187
Crossbreed	1	45	20	46	17	37	168	44	83	30	42	58	123	122	126	178
Crossbreed	1	46	20	47	18	33	181	46	86	33	43	60	122	120	125	182
Yakanaji	1	54	21	53	18	20	180	43	92	36	43	62	130	130	127	174
Yakanaji	1	46	20	48	20	60	183	41	103	32	44	63	131	127	130	186
Yakanaji	1	48	21	53	20	59	181	46	97	37	46	70	133	130	128	186
Yakanaji	1	47	21	49	21	37	182	48	101	36	44	66	145	142	130	196
Bodeeji	1	48	20	48	19	75	182	43	102	38	48	70	142	139	132	189
Yakanaji	1	42	27	50	19	58	162.5	45	111	32	41	60	125	130	130	174
Yakanaji	1	45	22	52	23	60	165	43	105	30	44	63	125	130	123	194
Crossbreed	1	44	27	50	25	62	170	50	102	37	51	62	128	133	126	188
Crossbreed	1	48	25	46	26	60	175	48	103	35.6	48.5	60	129	132	125	173
Yakanaji	1	46	22	47	24	49	182	49	96	36	46	60	130	138	136	192
Crossbreed	1	42	22	45	22	41	168	52	85	33	45	60	127	134	113	194
Yakanaji	1	46	24	47	21	56	170	49	104	38	52	65	130	136	123	177
Yakanaji	1	43	28.5	49	21	66.5	172	51	111	32	45	66	130	146	123	160
Crossbreed	1	47	27	52	23	65	173	47	106	33	52	65	129	132	128	164
Crossbreed	1	50	20	48	23	69	171	44	110	38	47.5	65	130	134	128	190
Yakanaji	1	49	27	49	25	62	175	48	111	32.5	48.3	68	131	132.5	121	171
Yakanaji	1	45	22	50	21	65	172.5	44.5	110	37	50	66	127	129.5	124	174
Yakanaji	1	45	21	48.5	21.5	62	169	48	104	34.5	45.5	58	129	138	130	180
Yakanaji	1	46	25	46	23	49	168	46	97	39	51	63	131	136	120	186
Yakanaji	1	46	21.5	49	22	66	171	46	110	34	46	65	128	131	124	186
Yakanaji	1	45	19	41	18	45	169	50	103	30	47	61	129	132	118	190
Yakanaji	1	46	25	56	19.5	68	169	51	99	36	48	67	128	137	122	187
Yakanaji	1	47	21	49	25	58.5	170	54	95	37	46	60.5	126	130	122	178
Yakanaji	1	47	20	48.5	20.5	61	163	42	92	36	44	60	121.5	124	120	182
Yakanaji	1	44	21	51.5	25	53	162	44	104	37	43	62	130	136	114	174
Yakanaji	1	45	21.5	51	21	64	158.5	42	106	33	45.5	60	124	130	119	186
Yakanaji	1	46	25	52	22	60	162	47	112	32	48.5	64	134	137	125	186
Yakanaji	1	42	20	60	19	68	159	47	116	35	48	55	123	126.5	133	196
Yakanaji	1	47	19	51	25	57	161.5	42	98	33	46	63	125.5	136	121	189
Yakanaji	1	47	20	54	21	69.5	165.5	45	101	32	50	65	130	132	119	180
Crossbreed	1	51	23	45	20	32	160	42	107	30	44	59	126	132	124.5	186
Yakanaji	1	51	26	46	21	53	168.5	47	111	36	47	62	128	130	126	186
Crossbreed	1	46	22	44	19	13	164.5	46.5	109	33.5	43	59.5	123	128.5	121	190
Crossbreed	1	46	20	46	19	50	165	47	116	34	47	63	128	132	128	187
Yakanaji	1	51	20	49	21	58	164	48	114	31	44.5	61	131	134	127	178
Yakanaji	1	49	20	52	20	66	180	47	112	32.5	52.5	59	112.3	128	130	182
Yakanaji	1	46	23	48	22	64	172	46	110	34	48	60	126	134	122	174
Crossbreed	1	44	25	48	26	38	158	46	99	36	48	61	121	123	118	186
Yakanaji	1	54	27	47	27	47	171.5	47	100	34	49	65	130	139	124	186
Yakanaji	1	43	22	46	23	43	172	48	104	30	51	64	128	132	126	196
Yakanaji	1	46	24	51	25	63	174	47	100	36	48	62	128.5	133	123	189
Yakanaji	1	38	18	47	18.5	58	186	46	120	34.5	44.5	58	126	130	120	200
Yakanaji	1	38	20	44.5	20	58	163	44.5	96	33	43	57.5	122	125	122	205
Boboji	1	38.5	17	41	16	23	146	36	87	36.5	37	52	119	110	89	180
Crossbreed	1	39	18	40	16.5	41	184	38	97	32.5	39	60	114.5	127	111	198
Crossbreed	1	38	17.5	42	15	24	137.5	37	112	29	40	52	110	122.5	87	180
Crossbreed	1	43	19	43	18	42	162	33	103	33.5	40	59	116	122	100	197
Crossbreed	1	42	17	42	23	44	170	39	96	30	42	67	124	130	100	205
Crossbreed	1	46	21	46	19	48	165	45	102	43	50	61	118.5	126	112	186
Yakanaji	1	41	19	50	19	58	159	43	87	31	44	57	125	128	113.5	186
Crossbreed	1	41	20	49	23	52	158	45	112	32	41.5	58.5	123	130	124	196
Crossbreed	1	48	20	48	21	22	162.5	45	96	33.5	46	60	122	128	111	189
Yakanaji	1	40	19	49	20	45	154	42	94	28	41	60	124	130	119	203
Yakanaji	1	38	24	48	22	47	172	47	115	40	45	66	112	122	107	198
Crossbreed	1	40	18	47	20	29	164	40	100	33	44.5	60	118	131	106	187
Yakanaji	1	44	19	45	22	62	180	46	93	33	44	65	123	133	125	205
Crossbreed	1	44	19	44	22	50	165	48	1002	34	48	60	130	136	131	186
Yakanaji	1	47	20	45	21	62	159	44	103	32	43	56	124	131.5	128	186
Crossbreed	1	45	21	44	20	42	156	44	100	31	44	58	128	132	121	196
Yakanaji	1	44	22	50	22	65	163	48	109	30	45	61	130	135	133	189
Yakanaji	1	44	21	46	21	53	170	46	118	34	46	64	132	133	126	174
Yakanaji	1	42	20	46	18	38	164	44	95	34	43	55	117	121	120	194
Yakanaji	1	45	21.5	48	20	62	169	44	102	34	48	63	132	134	130	188
Yakanaji	1	48	23	51	22	66	176	51	114	39	52	64	132	134.5	125	173
Crossbreed	1	42	23	54	20	45	162	43	109	33	47	61.5	132	137.5	125	192
Yakanaji	1	40	22	43	18	45	164	48	90	34	44	59	124	130	121	194
Crossbreed	1	58	30	58	21	61	193	54	131	43	49	69	141	147	142	177
Crossbreed	1	46	21	48	21	62	185	47	118	33.5	47	68	130	134	138	160
Yakanaji	1	40	21	44	24	55	176	47	108	39	50	62.5	134	136	122	202
Crossbreed	1	38	20	46	24	49	162	44	91	33	43	57	120	130	110	214
Yakanaji	1	41	20	40	21	53	168	44	101	33	45.5	60	131	136	104	201
Bodeeji	1	46	19.5	47	21	54	180	46	103	36	44	64	126	134	124	200
Yakanaji	1	40	18.5	51	22	50	161	41	96	34	46	63	130	136	122	201
Crossbreed	1	39	20	49	16.5	49.5	148	43.5	95	32	41.5	60	125	130	104	205
Yakanaji	1	48	21	52	25	60	171	51	112	44	48	67	122	125	115	186
Crossbreed	1	39	24	48	23	56	175	51	71	34	40	58	116	110	113	196
Boboji	1	37	19	43	20	27.5	150.5	40	83	31	44	57.5	102	118	115	189
Crossbreed	1	38	21	47	25	42	160	46	113	31	41	59	112	126	114	200
Bodeeji	1	45	18	50	24	49	177	44	112	35	54	63	133.5	132	122	204
Crossbreed	1	41	21	45	21.5	47.5	166	43	117	30	45	60	123	132	120	212
Bodeeji	1	43	23	52	24	63	190	45	115	44.5	50	65.5	134	139.5	129	244
Yakanaji	1	42	18	51.5	23	50	162	41	119	38	45.5	58.5	125	130	123	181
Yakanaji	1	42	21	47	19	56	159	46	102	30	45	62	127	132	123	178
Yakanaji	1	41	19	41	18	42	158	44	86	32	42	61	120	126	116	178
Yakanaji	1	42.5	20	47	19	57	165	43.5	120	32	46	64	131	132	128	188
Yakanaji	1	41	21	48	20	53	176	46	104	37.5	49	66	128	135	124	183
Yakanaji	1	42	23	46	21	42	168	47	101	39	47	62	123	136	115	177
Yakanaji	1	38	21	47	18	46	158	40	91	30	42	59	123	131	124	189
Yakanaji	1	41	20	47	17	55	162	44	96	37	49	60	120	124	126	170
Crossbreed	1	41	18	46	23	38	160	45	99	31	45.5	62	129	130	122.5	189
Crossbreed	1	47	21	47	23	74	178	46	112	40	48	62	129	137	132	190
Crossbreed	1	45	21	47	19	34	177	48	96	40.5	48	62	133	135	137	181
Crossbreed	1	38	20	47	20	48	160.5	43.5	98	31	40	57	124	126	124	145
Yakanaji	1	46	21	46.5	20	58	162	45	98	29.5	43	60	117	126	120	178
Yakanaji	1	42	20	44	23	51	157	43	106	30	42	55	121	130	113	177
Yakanaji	1	40	21	43	22	55	162	46	107	34.5	43.4	61	127	130	120	189
Crossbreed	1	44	21	47	18	31	169	52	92	38	48	58	120	125	127	191
Boboji	1	45	19.5	43	17	0	160	43	84	34	44	60	117	120	128	146
Yakanaji	1	46	22.5	47	22	62	180	46	106	39.5	52	62	130	133	131	176
Yakanaji	1	39	18	48	21	55	172	44	108	36	45.5	62	123	131	130	170
Yakanaji	1	42	18	45	22	44	173	45	95	37.5	46	63	125	132	127	170
Crossbreed	1	46.5	23	47	23	38	185	45	99	39.5	52	64	136	140	136	185
Yakanaji	1	42	22	54	20	49	180	43	101	38	46.5	66	122	136	117	183
Crossbreed	1	40	21.5	51.5	24	65	173	44	111	35.5	47	67	129	134.5	120.5	203
Crossbreed	1	43	21	50	20	50	180	44	100	37	49	63	121	136	114	151
Yakanaji	1	44	22	52	25	59	165	45	96	44	50	64	123	125	114	178
Crossbreed	1	39	18	44	22	36	160	46	89	33	41	56	122	128	105	178
Yakanaji	1	45	19	46	21	62	175	51	121	34	45	65	132	141	127	158
Yakanaji	1	44	19	47	20	51	165	49	103	34	46	64	127	131	124	183
Crossbreed	1	44.5	20	44	18	40	168	50	93	37.5	48	62	124	130	120	147
Crossbreed	1	46	20	60	19	64.5	180	46	105	36.5	46	62	120	130	125	149
Yakanaji	1	41	19	45	18	40	162	46	105	34.5	45	63	128	130	121	160
Yakanaji	1	41	19.5	53	20	67	177	48	92	33	46	67	128.5	130	123.5	189
Yakanaji	1	45	21	52	25	72	177	44	108	37	49	67	130	138	127	190
Yakanaji	1	36	19	42	19	56	154	44	85	33.5	44	61.5	123	127.5	121.5	181
Crossbreed	1	44	22	52	25.5	72	165	46	102	35	47.5	62	127	136	124.5	165
Crossbreed	1	46	22	54	20	84	173	46	105	32	44	65	135	139	137	178
Yakanaji	1	42	19	45	20	60	165.5	46	101	35	46.5	63	122	130	128	177
Yakanaji	1	43	19	48	19	68	169	47	105	37	51	65	132	140	121	189
Crossbreed	1	43	20	46	24	32	162	53	107	34.5	47	63	127	131	131	191
Yakanaji	1	40	19	46	20	38	159	42	106	30	46.5	58	117	123	107	176
Crossbreed	1	44	19	46	24	29	165	48	106	37	50	63	130	137	130	166
Yakanaji	1	43	20	50	20	46	182	49	106	37.5	43	65	127	132	121	170
Yakanaji	1	44	23	51	22	74	183	46	107	36	45	66	130	135	124	170
Yakanaji	1	45	17	48	18	56	161	45	93	36	44	63	124	129	126	185
Yakanaji	1	42	23	48.5	21	88	167	46	105	41	48.5	62	121.5	126	129	176
Yakanaji	1	45	26	48	23	61	177	46	102	32	47	64	127.5	135	128	170
Yakanaji	1	44	25	50	23	74	174	45	116	38.5	45	64	127	130	134	170
Yakanaji	1	40	26	50	25	78	163	44	111	33	36	60	122	129	126	185
Yakanaji	1	41	17.5	46	19.5	55	167	45	87	39	47	66	113	122	117	214
Yakanaji	1	43	20	48	27	59	162	46	101	45	45	66	120	133	115	187
Yakanaji	1	46	21	45	23	71	157	49	115	32	45	60	124	130	120	182
Yakanaji	1	43	21	52	28	53	170	57	117	46	42	67	125	130	123	174
Yakanaji	1	41	20	48	21	54	165	46	100	37	46	64	126	135	125	186
Yakanaji	1	42	18	46	21	56	145	42	90	34	38	50	118.5	118	114	186
Yakanaji	1	44	22	53	22	57	188	50	119	41	47	65.5	133	143.5	130	196
Yakanaji	1	43	20	54	24	63	180	51	125	37	45.5	67	135	142	127	189
Crossbreed	1	48	21	54	22	47	170	47	104	35.5	47	64	127	130	115	200
Crossbreed	1	45	19	47	26	39	172	50	112	37	48	68	131	137	124	205
Yakanaji	1	42	21	50	24	49	170	47	105	35	46	61.5	124	135	127.5	180
Yakanaji	1	46	22	47	21	59	170	42	105	36.5	44	70	123.5	134	123	198
Yakanaji	1	46	21	48	20	54	158	45	103	30	43	57	118	123	115	180
Yakanaji	1	46	19	56	20	52	170	52	111	33	48.5	65	131	135	118	197
Crossbreed	1	45	22	44	23	45	160	42	99	34	46	64.5	118	125	112	205
Yakanaji	1	42	17	50	22	51	171	48	90	38	46	64	129	137	112	186
Yakanaji	1	46	20	52	22	57	180	50	100	38.5	48	68	132.5	135.5	123	186
Yakanaji	1	46	21	47	20	59.5	158	45	100	40	47	62	121	125	115	196
Yakanaji	1	45	21	47	20	53	162	43	109	33	49	55	119	130	119	189
Yakanaji	1	46	20	47	20	52	162	48	105	36	52	60	120	124	111	203
Yakanaji	1	41	20	44	20	50	165	41	105	34	47	59	116	123	110	198
Crossbreed	1	44	21	47	24	53	162	46	110	39	48	58	125	130	122	187
Crossbreed	1	44	23	51	23	34	164	42	95	33	48	60	118	124	116	205
Crossbreed	1	44	21	40	26	56	161	43	92	36	47	64	118	122	127	186
Crossbreed	1	44	20	49	21	54	165	48	101	32	45	61	107	126	120	186
Crossbreed	1	42	18	47	21	48	153	42	96	29	41	55	119	123	108	196
Yakanaji	1	48	28	50	23	37	168	54	95	34	44	64	123	132	118	189
Yakanaji	1	45	20	51	18	57	164	47	100	29	46	66	122	130	114	174
Crossbreed	1	45	22	49	23	64	160	50	95	32	47	58	103	119.7	122	194
Yakanaji	1	41	25	54	20.5	62	166	48	115	32	45	65	129	137	119	188
Yakanaji	1	44	25	53	21	60	163	49	108	34	46	62	128	133	122	173
Crossbreed	1	42	26	49	19	59	155	50	101	33	45	56	117	120	111	192
Yakanaji	1	47	30	53	23	65	170	52	102	39	51	61	125	132	112	194
Yakanaji	1	42	23	48	20	47	164	52	110	33	44	60	126	128	122	177
Crossbreed	1	42	21	46	19	55	156	48	102	27.5	40	57	112.5	122	114	160
Yakanaji	1	48	22	45	21	44	162	49	109	29	41	62	121	132	120	202
Yakanaji	1	48	26	56	24	69	158	52	115	30	37	58	124	129	117	204
Yakanaji	1	43	23	51	23	60	168	53	117	34	42	61	120	130	119	201
Crossbreed	1	46	22	49	19	62	155	47	102	32	40	56	104	118	100	200
Yakanaji	1	44	20	50	21	48	161	43	104	36	47	60	122	124	122	221
Yakanaji	1	40	21	48	19	37	163	43	99	35	48.5	57	123	125	122.5	205
Yakanaji	1	43	21	48	19	53	153	43	97	33	42	57	117	127	115	186
Yakanaji	1	40	20	47	21	58	160	44	108	36	43	59	120	128	115	196
Crossbreed	1	43	20	46	22	51	162	43	113	33	46	60	125	133	126	189
Yakanaji	1	47	21	49	21	46	160	48	104	38	42	60	121	124	124	200
Yakanaji	1	44	20	46	20	60	158.5	48.5	109	36.5	45	60	130	135	127	204
Keteeji	1	45	23	50	28	39	150	42	89	42	45	71	127	137	129	212
Keteeji	1	50	23	54	26	37	150	39	100	46	47	71	128	135	128	244
Keteeji	1	41	24	52	24	61	165	38	96	36	49	63	141	148	145	151
Keteeji	1	41	20	51	24	38	154	39	99	41	44	67	129	137	119	178
Keteeji	1	51	24	51	23	41	145	30	89	43	47	70	127	135	127	178
Keteeji	1	49	23	55	26	37	159	40	105	46	47	78	128	135	127	158
Yakanaji	1	49	23	52	23	72	167	39	45	42	45	69	134	140	142	183
Keteeji	1	45	19	48	25	48	169	39	99	38	49	61	130	137	119	147
Keteeji	1	42	19	52	23	37	150	38	99	40	44	65	128	135	121	149
Keteeji	1	50	23	51	23	41	149	37	85	43	47	69	128	135	129	160
Keteeji	1	46	25	52	28	36	143	42	107	41	43	74	128	139	126	189
Keteeji	1	46	29	48	29	45	169	40	112	48	50	74	139	147	140	190
Bargouji	1	48	23	52	23	39	152	32	39	42	45	69	124	130	127	181
Keteeji	1	49	25	54	25	70	167	39	45	41	45	65	133	143	142	145
Bargouji	1	51	23	55	24	39	141	32	72	39	41	57	124	131	127	148
Keteeji	1	50	23	55	24	26	139	40	109	45	48	69	127	130	126	177
Keteeji	1	45	24	53	28	36	142	41	107	41	44	74	127	138	126	189
Keteeji	1	50	23	51	23	41	143	35	65	43	45	65	131	138	142	191
Keteeji	1	52	24	52	25	32	140	40	109	44	47	71	142	141	130	146
Keteeji	1	47	30	49	28	58	165	40	112	47	50	72	138	148	139	146
Keteeji	1	43	19	54	25	49	170	40	121	35	45	62	134	141	135	170
Bargouji	1	50	23	55	24	29	141	39	109	47	50	67	124	132	128	150
Keteeji	1	45	24	47	25	60	165	39	117	43	47	75	137	139	139	185
Keteeji	1	49	31	53	32	63	171	45	116	34	42	71	139	148	139	183
Keteeji	1	52	31	48	24	67	165	39	118	42	47	72	137	140	140	203
Keteeji	1	51	26	57	24	49	165	37	99	42	46	71	129	137	132	151
Keteeji	1	47	22	53	23	30	169	40	108	42	44	70	133	142	141	178
Keteeji	1	43	24	50	25	51	170	39	114	49	51	70	139	147	141	178
Keteeji	1	43	21	56	25	36	141	43	111	41	45	70	128	135	124	158
Keteeji	1	41	22	49	19	67	170	40	108	39	43	66	139	141	123	183
Keteeji	1	49	24	49	20	62	169	40	109	42	47	70	136	142	139	147
Keteeji	1	51	23	53	26	49	169	40	71	39	42	71	140	148	141	149
Keteeji	1	50	22	52	24	38	139	39	98	45	48	59	130	140	140	160
Keteeji	1	52	23	52	25	47	149	39	93	46	48	65	130	138	129	189
Keteeji	1	51	24	49	24	31	172	40	109	39	44	69	141	147	129	190
Keteeji	1	50	23	51	23	39	145	38	104	46	48	59	126	132	125	181
Keteeji	1	44	31	52	29	54	169	41	118	39	43	69	136	137	139	145
Keteeji	1	48	27	50	19	48	169	39	108	46	48	70	138	148	139	148
Keteeji	1	50	25	53	24	39	147	39	102	48	50	65	128	132	125	177
Keteeji	1	47	25	52	20	55	147	41	79	39	42	77	130	139	126	189
Keteeji	1	44	22	53	23	45	170	41	87	39	45	69	128	135	133	191
Bargouji	1	41	20	54	26	51	152	35	138	32	28	69	122	127	123	146
Keteeji	1	45	30	50	27	63	169	41	107	47	50	74	139	148	140	146
Bargouji	1	43	24	53	32	55	172	42	135	38	42	68	123	132	134	170
Keteeji	1	54	23	53	25	32	142	42	104	42	49	63	130	138	134	150
Keteeji	1	44	21	53	23	39	165	41	89	39	46	63	128	133	133	185
Keteeji	1	53	32	49	30	43	166	42	120	45	50	75	137	139	141	182
Keteeji	1	49	22	53	25	28	138	41	103	46	48	81	128	131	132	181
Keteeji	1	50	25	49	22	40	164	40	111	39	51	75	137	146	142	171
Keteeji	1	46	24	49	21	47	165	38	110	43	47	62	139	145	140	182
Bargouji	1	44	22	53	19	28	147	38	84	33	39	60	124	130	118	165
Keteeji	1	52	30	49	23	73	165	39	108	45	48	72	139	138	140	182
Keteeji	1	44	27	50	25	58	175	36	117	43	50	74	142	148	123	200
Keteeji	1	45	24	53	28	36	142	41	107	41	44	74	127	138	126	166
Keteeji	1	46	23	47	24	62	165	39	110	43	47	72	137	139	139	180
Keteeji	1	51	23	51	25	41	142	40	100	44	47	70	128	134	132	181
Keteeji	1	43	21	51	22	29	150	32	108	33	37	57	138	149	122	170
Keteeji	1	49	24	54	23	25	141	40	118	45	48	69	129	139	126	178
Bargouji	1	42	16	47	23	53	156	32	104	30	43	63	119	126	123	178
Bargouji	1	50	22	55	26	30	138	39	103	46	48	77	124	132	125	177
Bargouji	1	49	25	56	23	44	145	30	93	42	46	69	121	127	126	168
Keteeji	1	49	23	50	23	46	149	35	69	44	45	67	131	138	142	171
Keteeji	1	49	22	52	22	41	163	43	112	36	45	61	137	145	122	167
Keteeji	1	47	32	51	28	59	166	41	114	48	52	77	139	149	141	185
Keteeji	1	39	19	51	18	46	171	40	94	36	43	63	130	129	123	192
Bargouji	1	54	22	54	25	30	140	38	103	46	48	70	125	132	129	179
Bargouji	1	53	23	54	22	40	144	28	94	41	45	60	124	131	130	179
Keteeji	1	45	31	48	26	56	163	39	110	45	49	74	136	144	137	182
Keteeji	1	50	23	53	23	32	140	40	108	45	48	72	127	129	130	179
Keteeji	1	53	24	53	23	50	149	35	63	45	47	73	130	138	143	169
Keteeji	1	46	25	51	29	37	145	42	109	40	42	75	129	137	128	168
Bargouji	1	49	23	52	23	41	145	33	101	42	45	65	121	128	127	173
Keteeji	1	49	23	54	23	68	164	35	109	38	47	66	131	140	142	198
Keteeji	1	41	25	55	24	49	155	37	98	38	40	65	139	149	150	199
Keteeji	1	50	24	53	28	42	147	39	107	39	42	67	128	137	127	167
Keteeji	1	49	29	51	24	58	170	42	110	47	50	75	139	148	140	189
Keteeji	1	42	24	56	24	65	169	35	101	36	51	62	141	149	145	201
Keteeji	1	52	25	56	25	70	166	34	117	38	47	68	133	143	144	200
Keteeji	1	50	29	51	20	51	171	40	108	46	48	70	140	147	141	181
Keteeji	1	48	25	50	24	45	163	39	98	39	42	69	139	146	119	161
Keteeji	1	39	22	47	20	48	153	38	97	31	37	71	127	136	138	180
Bargouji	1	50	22	54	25	29	138	39	102	46	47	77	125	131	124	176
Keteeji	1	46	31	49	29	59	167	41	113	49	52	77	139	149	143	185
Keteeji	1	45	24	53	28	36	142	42	106	41	44	75	127	138	126	166
Yakanaji	1	46	21	52	25	78	171	39	93	36	49	67	139	149	132	203
Bargouji	1	46	25	52	29	35	143	40	108	42	45	76	125	135	125	166
Keteeji	1	49	26	49	20	62	165	40	108	35	39	70	129	135	132	182
Bargouji	1	44	23	52	31	54	170	41	134	37	40	67	124	130	138	178
Keteeji	1	50	19	48	23	35	154	41	107	31	39	70	129	137	138	178
Bargouji	1	44	23	50	29	40	150	36	98	33	39	67	123	130	113	165
Keteeji	1	52	24	52	23	44	146	37	93	43	45	58	130	138	142	168
Keteeji	1	46	24	51	19	41	159	39	121	42	47	69	139	145	140	181
Keteeji	1	46	25	50	29	58	165	42	112	47	50	75	139	148	140	189
Keteeji	1	49	26	56	21	48	175	41	100	37	43	65	128	138	124	186
Keteeji	1	44	21	53	23	39	165	41	83	39	46	63	128	133	133	182
Keteeji	1	49	22	51	20	39	163	40	115	34	43	63	132	133	124	177
Keteeji	1	50	24	48	23	50	155	40	98	33	39	70	129	137	140	183
Keteeji	1	52	31	53	31	70	174	40	108	35	43	71	141	145	140	199
Keteeji	1	50	24	48	22	57	160	40	102	35	39	69	130	137	140	184
Bargouji	1	43	18	50	21	40	150	36	97	39	47	58	119	121	120	164
Keteeji	1	45	22	52	23	35	153	40	106	32	37	70	128	137	137	177
Keteeji	1	49	21	54	24	25	138	39	102	45	47	77	126	129	124	178
Keteeji	1	53	30	51	26	71	165	39	118	42	47	73	137	137	139	179
Keteeji	1	53	30	49	29	65	172	39	124	42	47	73	141	147	139	178
Yakanaji	1	47	24	49	24	85	172	36	121	39	48	71	131	137	139	186
Keteeji	1	50	29	51	31	71	165	43	113	34	41	69	138	144	137	182
Keteeji	1	53	32	50	29	71	171	44	110	41	51	75	140	148	140	172
Keteeji	1	52	31	52	27	72	170	40	102	47	50	75	140	141	140	172
Keteeji	1	53	32	50	29	71	171	44	102	41	51	75	140	148	140	172
Keteeji	1	52	30	31	26	71	164	39	109	45	48	72	139	138	140	181
Keteeji	1	50	22	55	24	26	138	39	103	45	48	67	127	129	126	178
Keteeji	1	49	26	49	20	62	165	40	108	35	39	70	129	135	133	182
Keteeji	1	46	24	51	19	41	159	39	121	42	47	69	139	145	140	181
Keteeji	1	45	25	52	29	37	143	39	101	43	46	71	130	139	128	179
Keteeji	1	51	30	47	28	40	162	39	117	41	45	73	135	137	138	180
Keteeji	1	49	25	49	26	41	172	40	105	33	41	70	139	141	133	181
Keteeji	1	50	30	51	27	55	171	39	109	40	45	70	139	148	140	185
Keteeji	1	42	18	46	21	58	152	30	115	30	37	59	115	123	107	165
Keteeji	1	40	19	46	22	19	140	32	103	27	34	57	118	124	100	164
Keteeji	1	45	17	50	22	57	164	33	104	34	44	63	124	130	115	170
Keteeji	1	41	19	50	19	61	155	34	103	30	41	60	126	130	117	170
Keteeji	1	46	21	53	22	36	154	35	101	32	37	60	119	122	119	160
Keteeji	1	47	22	55	23	45	172	43	125	34	46	65	135	139	122	175
Keteeji	1	49	18	50	23	50	165	35	104	34	49	61	123	129	122	182
Keteeji	1	51	30	47	20	53	166	33	102	34	42	63	124	128	110	162
Keteeji	1	40	16	49	22	47	147	35	100	30	40	56	115	127	112	165
Keteeji	1	42	17	51	22	48	152	34	103	31	41	59	120	123	110	165
Keteeji	1	44	17	49	23	49	156	35	96	34	44	61	124	134	112	169
Keteeji	1	43	22	52	22	37	154	39	102	30	42	63	129	136	115	167
Keteeji	1	45	21	52	22	66	167	40	113	35	45	61	122	127	120	170
Keteeji	1	40	18	51	23	45	160	35	102	33	40	59	129	131	112	165
Keteeji	1	42	18	48	22	49	151	32	99	31	42	60	116	126	118	180
Keteeji	1	50	20	49	21	53	160	33	103	33	45	61	130	130	125	165
Keteeji	1	42	19	52	21	56	150	32	107	30	44	60	122	123	115	175
Keteeji	1	45	23	55	22	53	165	35	110	31	41	62	130	131	119	170
Keteeji	1	53	25	50	20	79	189	45	132	40	50	38	138	143	125	195
Keteeji	1	41	21	53	21	43	157	39	104	38	47	62	128	138	112	160
Keteeji	1	43	20	49	20	39	149	35	105	37	43	60	130	132	110	150
Keteeji	1	41	17	50	22	43	152	35	110	32	43	61	125	129	120	171
Keteeji	1	44	17	50	24	54	157	37	117	34	44	61	122	130	120	170
Yakanaji	1	44	19	51	21	35	157	34	120	32	44	64	131	136	114	160
Bargouji	1	43	19	49	19	24	165	36	110	34	44	63	119	125	117	160
Yakanaji	1	43	17	48	19	48	158	51	112	34	48	64	120	125	122	166
Bargouji	1	40	20	49	17	30	152	33	114	31	43	58	107	115	120	165
Bargouji	1	39	18	48	17	35	137	27	103	30	30	56	98	103	103	152
Bargouji	1	45	19	48	20	42	153	34	110	37	45	58	119	119	115	163
Bargouji	1	49	20	51	23	46	171	34	115	45	49	68	119	127	124	174
Bargouji	1	40	18	47	18	48	157	31	105	35	42	60	107	113	122	165
Bargouji	1	41	20	49	21	39	161	34	106	39	46	63	119	121	123	175
Bargouji	1	45	19	52	34	56	168	34	115	37	48	70	123	131	128	203
Bargouji	1	42	16	51	19	34	152	31	112	37	44	63	113	121	123	161
Bargouji	1	42	16	48	18	36	155	31	110	33	45	61	114	123	121	163
Bargouji	1	42	20	50	19	30	160	35	110	30	44	63	114	121	117	162
Bargouji	1	40	16	48	17	39	145	31	91	38	49	62	120	125	123	170
Bargouji	1	43	19	49	20	35	160	32	114	36	47	63	122	132	124	171
Bargouji	1	42	17	48	20	46	141	31	113	30	42	36	109	120	114	170
Bargouji	1	43	18	50	21	37	160	33	97	35	48	63	109	115	120	168
Bargouji	1	40	19	49	19	39	163	33	85	39	48	63	112	121	119	162
Bargouji	1	42	19	48	19	49	143	32	101	32	41	59	109	113	114	170
Keteeji	1	42	21	51	18	41	154	33	99	35	44	61	127	127	119	184
Keteeji	1	41	21	50	19	49	160	37	99	35	44	65	127	127	120	184
Bargouji	1	49	21	50	19	42	174	40	105	39	48	69	124	130	130	180
Bargouji	1	48	21	50	19	50	173	40	102	40	49	70	122	131	134	179
Keteeji	1	45	22	51	21	45	170	36	36	38	47	64	129	136	130	179
Bargouji	1	37	16	46	17	25	151	31	103	33	44	65	114	120	119	162
Keteeji	1	45	22	51	20	40	170	36	40	38	48	64	129	135	130	180
Bargouji	1	40	20	48	16	22	160	43	80	40	47	61	112	119	120	162
Bargouji	1	41	17	51	20	39	162	34	104	36	48	67	120	123	124	172
Bargouji	1	45	17	47	20	39	145	30	102	36	44	63	110	121	124	169
Bargouji	1	40	20	49	19	46	150	35	89	39	47	64	114	119	120	163
Bargouji	1	43	19	51	19	33	161	33	93	35	46	63	113	119	119	172
Bargouji	1	40	19	48	18	24	155	30	113	36	44	58	103	110	119	150
Bargouji	1	40	18	49	18	30	156	30	106	35	45	62	111	116	120	156
Bargouji	1	39	17	50	17	15	141	30	106	36	46	65	113	117	115	154
Bargouji	1	40	19	43	17	29	154	31	103	38	43	62	111	116	118	152
Bargouji	1	40	18	47	20	30	156	30	93	30	38	58	101	110	120	166
Bargouji	1	45	18	46	19	35	152	31	107	33	42	58	112	118	120	160
Bargouji	1	45	19	52	34	56	168	34	115	37	48	70	123	131	126	203
Bargouji	1	41	16	45	17	39	148	29	109	34	45	59	103	111	114	152
Yakanaji	1	47	21	53	22	54	169	43	112	37	49	65	130	138	136	187
Bargouji	1	39	18	48	19	45	148	31	63	29	40	60	119	122	118	163
Keteeji	1	46	22	50	21	50	169	37	45	38	48	65	129	135	130	179
Bargouji	1	40	18	48	20	56	163	32	96	39	50	63	112	122	119	161
Keteeji	1	42	21	51	18	41	154	33	99	35	44	61	127	127	119	184
Keteeji	1	40	20	50	19	40	159	33	90	35	39	60	127	135	119	160
Bargouji	1	46	19	46	20	27	150	32	95	30	39	63	118	122	122	173
Bargouji	1	43	19	49	19	27	155	30	105	33	44	60	116	122	128	182
Bargouji	1	41	19	50	18	29	160	34	88	34	42	65	125	130	123	165
Bargouji	1	48	18	50	18	47	153	33	91	35	44	60	109	119	121	165
Bargouji	1	41	18	48	16	38	153	30	98	32	44	62	110	119	116	154
Bargouji	1	50	19	48	18	39	165	35	110	36	42	65	117	123	130	175
Bargouji	1	40	18	48	18	40	156	32	93	36	45	63	110	119	121	167
Bargouji	1	45	18	50	20	52	170	37	105	37	46	64	124	133	123	179
Bargouji	1	43	19	50	20	36	156	31	107	32	43	64	119	127	125	165
Bargouji	1	41	18	49	17	28	154	33	93	35	47	62	110	121	122	159
Bargouji	1	36	18	46	18	32	136	36	93	36	45	62	112	116	120	155
Bargouji	1	43	21	52	18	38	168	34	100	35	45	60	121	130	122	170
Bargouji	1	43	19	49	18	44	160	34	95	36	45	61	113	122	119	162
Bargouji	1	39	16	45	18	36	155	30	92	38	43	60	108	118	115	149
Bargouji	1	41	16	50	16	26	156	34	92	36	34	63	114	125	123	160
Keteeji	1	44	18	52	20	51	172	37	104	36	46	65	127	136	125	181
Keteeji	1	44	21	50	20	41	171	36	45	38	47	63	129	134	130	181
Bargouji	1	40	20	50	19	51	162	33	70	40	46	62	111	119	120	166
Bargouji	1	40	21	50	17	49	160	33	45	39	47	62	112	118	119	162
Bargouji	1	40	17	49	18	29	157	33	89	35	47	62	116	126	123	158
Bargouji	1	46	17	48	19	38	154	33	108	35	45	61	109	119	120	162
Bargouji	1	44	19	48	18	30	160	33	110	33	42	65	120	124	120	165
Bargouji	1	45	19	49	18	45	160	33	110	35	43	65	122	129	123	170
Bargouji	1	44	19	48	18	45	165	33	110	35	44	69	122	127	125	168
Bargouji	1	44	18	48	19	35	150	33	100	30	39	63	109	120	115	155
Bargouji	1	40	18	48	17	40	150	32	90	36	42	65	111	115	110	160
Bargouji	1	40	16	43	18	29	145	30	90	32	42	59	114	117	120	163
Bargouji	1	40	17	44	15	24	167	33	99	35	45	63	112	120	124	161
Bargouji	1	39	17	46	18	26	139	31	89	31	40	58	110	118	113	153
Bargouji	1	45	18	53	21	47	179	36	101	34	46	62	123	129	122	180
Bargouji	1	42	16	49	19	40	160	31	100	33	43	65	117	125	129	165
Bargouji	1	39	17	47	16	37	145	33	96	37	40	62	111	115	110	160
Bargouji	1	49	18	48	18	45	150	33	97	36	46	58	109	119	121	166
Bargouji	1	43	17	47	19	40	147	32	87	35	39	62	114	125	118	156
Bargouji	1	40	18	50	18	31	155	31	75	36	34	60	111	122	122	160
Keteeji	1	49	20	51	20	49	165	40	105	33	43	65	129	130	123	161
Bargouji	1	49	20	50	19	49	172	37	101	39	48	69	122	128	135	180
Keteeji	1	41	20	50	18	47	159	33	109	35	45	62	128	128	119	185
Bargouji	1	41	19	46	20	15	145	39	98	31	35	60	111	123	105	150
Keteeji	1	45	21	49	21	38	160	40	112	34	44	64	124	130	120	165
Bargouji	1	46	20	49	20	19	160	40	113	36	46	65	112	122	125	170
Keteeji	1	46	19	49	18	38	170	44	120	40	48	64	127	128	130	180
Keteeji	1	44	20	51	16	35	163	41	113	36	45	61	120	120	122	160
Bargouji	1	45	22	57	20	30	152	39	119	30	39	58	120	130	115	160
Bargouji	1	41	17	50	17	33	153	37	95	31	40	51	116	120	120	165
Keteeji	1	44	20	52	20	44	151	35	111	33	41	59	125	127	120	160
Keteeji	1	51	22	52	20	41	154	38	115	30	37	62	128	132	120	161
Keteeji	1	42	18	49	20	50	156	37	98	30	44	62	124	122	125	165
Bargouji	1	52	18	50	20	35	149	40	103	31	40	58	117	123	120	165
Bargouji	1	43	18	50	17	28	151	35	96	32	42	52	114	116	120	165
Bargouji	1	44	21	53	22	39	150	37	93	30	39	58	114	113	125	175
Bargouji	1	46	20	51	18	22	153	37	109	34	42	61	117	125	125	170
Bargouji	1	47	24	53	21	44	175	42	114	31	41	64	121	127	123	175
Bargouji	1	45	20	52	21	35	159	40	101	30	38	60	110	120	120	170
Bargouji	1	46	23	50	21	34	173	39	116	34	41	59	116	123	120	171
Keteeji	1	46	21	54	23	40	175	43	109	38	46	63	123	132	125	175
Bargouji	1	50	20	51	21	34	113	40	95	30	39	60	117	126	120	175
Bargouji	1	47	23	51	22	37	160	39	107	32	39	61	117	120	117	165
Bargouji	1	45	22	49	22	30	152	38	110	30	42	61	112	123	120	175
Bargouji	1	45	21	55	23	36	163	39	104	32	42	62	120	124	119	170
Bargouji	1	48	20	51	22	39	156	39	109	33	42	59	112	119	120	165
Bargouji	1	47	22	53	23	46	163	43	116	33	44	62	129	131	129	175
Bargouji	1	48	21	47	21	34	159	39	99	33	42	60	112	119	119	165
Bargouji	1	48	21	51	24	49	160	42	111	34	44	60	120	118	120	160
Bargouji	1	42	20	50	22	28	153	40	105	32	40	58	118	120	120	175
Somba	1	33	17	34.5	14.5	16	129	32	87.5	24	36	51	100	105	90	133
Somba	1	41	17	36	14	23	137	23	94	24	32	49	99	102	96	137
Somba	1	40	16	35	17	15	132	32	98	24.3	38	49	99	104.5	89	142
Somba	1	40	16	35	15	19	139	26	96	23	32	50	97	103	99	143
Somba	1	43	16.5	39	16	19	139	31	101	28	34	50	97	103	90	141
Somba	1	39	15	41	17	16	146	33	91	28	37	53	97.6	103	98	140
Somba	1	38	16	39.5	17	9	136	34	95	32	40	47	97	101	100	132
Somba	1	43	18	44	17	16	150	36	97.5	30	41	53	100	105	101	143
Somba	1	39	15	36	16	10	124	29	95	22	31	47	103	105	84	130
Somba	1	36	16	34	14	12	123	26	94	22	33	46	103	105	84	131
Somba	1	47	17	42	13	17	136	40	85	24	31	48	97	100	103	131
Somba	1	45	20	39	17	23	150	43	95	31	39	53	104	109	101	139
Somba	1	42	17	46	16	17	140	37	98	39	43	51	103	104	102	143
Somba	1	38	16	41	13	16	138	36	95	37	43	49	101	105	102	141
Somba	1	38	16	40	13	13	137	35	95	36.5	46	49	100	105	102	139
Somba	1	43	18	45	17	16	139	38	97	39	45	51	102	103	102	145
Somba	1	41	19	37	14	14.5	136	34	86	25	32	47	98	100	87	130
Somba	1	44	19.5	40	14	17	149	40	98	33	42	56	103	105	102	149
Somba	1	44	19.5	40	16	12	153	36	101	31	42	53	102	109	103	138
Somba	1	42	20	46	17	23	153	40	92	37	43	50	100	103	103	146
Somba	1	43	17	41	16	19.3	142	35	92	22	35	50	100	102	98	136
Somba	1	40	16	38	17	20	136	37.5	93	32	39	47	99	103	100	137
Somba	1	39	16	41	14	17	139	35	94	37	43	49	104	108	102	143
Somba	1	37	20	43	16	10	143	39	86	32	37	50	100	106	103	137
Somba	1	45	19	41	17	20	150	40	93	32	40	52	101.5	107	105	140
Somba	1	42	18	46	17	13	141	38	96	38	42	50	103	106	101	142
Somba	1	37	17	43	17	6	153	41	99	29.5	39	47	100	107	100	138
Somba	1	38	16	40	17	6	153	38	100	33	43	46	103	113	110	153
Somba	1	37	20	43	16	10	147	36	93	30	36	49	103	107	103	156
Somba	1	43	17	39	14	17	147	37	89	34	41	46	99.5	103	100	142
Somba	1	37.6	17	38	15	19	137	30	90	26	35	46	94	102	102	137
Somba	1	42	19	43	14	12	139	35	86	27	36	49	105	112	109	143
Somba	1	37	16	39	16	19	138	39	86	26	34	46	95	97	101	137
Somba	1	45	16.5	43	14	6	140	32	91	26	31	47	99	102	103	140
Somba	1	46	19	43	17	19.5	151	36	100	28	37.4	53	103	112	107	145
Somba	1	39	18.5	40	14	21	141	37	96	30	35	49	103	107	101	143
Somba	1	41	17	39	16	18	142	36	93	23	34	52.5	100	107	98	141
Somba	1	41	16	39	15	19	143	33	91	22	34	52.1	100	102	90	137
Somba	1	36	16	34	15	19	136	32	77	26	33	47	93	104	93	128
Somba	1	39	16	35	14	6	132	31	78	25.5	33	49	93	104	83	130
Somba	1	40	17	38	16	14.5	137	39	25	30	37	53	103	109	107	149
Somba	1	46	15	48	19	27	161	40	100	28	32	53	107	113	109	150
Somba	1	44	19	46	17	20	143	39	89	37	46	53	100	104	101	140
Somba	1	45	17	43	18	36	153	40	100	26	31	52	106	109	110	150
Somba	1	43	22	49	21	23	158	46	103	23	37	61	123	132	124	160
Somba	1	43	14	49	19	26.3	163	41	101	27	31	57	107	112.5	110	151
Somba	1	36	18	39	16	27	138	36	97	36	43	51	101	105	102	146
Somba	1	41	18	36	14	21	139	41	87	30	37	47	98	103	100	143
Somba	1	37	18	41	15	13	146	37	89	25	37	52	94	99	102	139
Somba	1	42	19	43	17	17	140	37	86	39	46	49	101	104	100	136
Somba	1	43	19	39	15	21	150	37	100	33	38	56	100	102	110	150
Somba	1	41	17	39	15	14	139	34	96	25	33	51	98	101	101	133
Somba	1	40	17	38	15	19	140	31	92	25	34	43	98	103	100	145.5
Somba	1	38	19	43	17	16	145	31	90	24	33	53	100	107	112	143
Somba	1	44	21	45	17	10	150	40	97	31	39	48	102	107	100	134
Somba	1	45	20	43	15	13	153	36	93	26	30	47	100	104	102.6	141
Somba	1	40	20	41	17	9	154	41	100	33	41	58	105	111	107	149
Somba	1	37	16	39	15	13	147	36	95	33	46	49	102	107	103	147
Somba	1	36	18	35	13	17	138	31	93	30	37	50	101	106	103	146
Somba	1	33	17	39	15	7	138	35	90	23	29	49	103	104	100	141
Somba	1	39	16	33	16	13	153	40	97	26	31	48	107	109	103	137
Somba	1	33	17	38	16	19	148	36	93	29	36	48	98	103	103	147
Somba	1	36	17	38	13	7	138	32	87	23	30	45	98	103	100	139
Somba	1	38	16	39	13	17	140	39	93	25	33	46	100	102	102	144
Somba	1	36	18	40	14	19	138	34	90	24	31	41	97	103	100	142
Somba	1	35	16	39	14	19	137	32	79	27	38	46	94	103	95	130
Somba	1	36	18	35.5	15	16	130	33	88	24	36	52	100	105	95	136
Somba	1	37	16.5	40	14	17	129	31	90	24	33	48	100	104	93	133
Somba	1	42	15	38	16	10	146	31	92	23	34	52	100	102	96	138
Somba	1	36	14	41	15	9	150	36	93	27	34	49	98	103	100	139
Somba	1	45	19	41	16	23	142	37	97	36	43	54	105	112	105	152
Somba	1	36	17	39	14	8	143	39	90	36	43	47	100	106	101	138
Somba	1	39	18	45	16	18	143	37	99	38	43	51	102	107	100	145
Somba	1	44	16	39	12	23	160	38	91	34	36	57	100	107	106	150
Somba	1	38	15	34	8	15	130	30	74	23.4	32	50	94	100	82	120
Somba	1	45	21	40	16	22	154	40	92	30	38	55	109	119	107	153
Somba	1	39	16	35	17	5	136	36	86	26	38	52	90	100	84	158
Somba	1	38	15	34	13	7	130	30	76	24	31	48	90	102	87	128
Somba	1	46	18	42	17	16	153	36	91	27	40	53	98	103	100	138
Somba	1	39	19	37	14	10	138	34	88.5	24	35	47	100	105	105	143
Somba	1	36	19	39	13	16	137	31	94	27	36	48	103	105	100	146
Somba	1	43	16	44	15	19	138	28	96	23	31	48	100	106	101	137
Somba	1	36	18	40	17	13	148	34	93	29	37	43	99	105	103	146
Somba	1	39	18	37	16	9	145	36	96	27	35	51	98	101	101	140
Dageeji	1	40	18	47	19	46	154	42	99	33	42	59	123	125	123	167
Goudali	1	42	17	44	18	17	160	40	106	28	44	52	124	127	129	179
Dageeji	1	39	17	43	18	39	155	44	88	30	45	62	120	129	119	174
Crossbreed	1	41	15	42	20	46	150	36	101	27	38	60	133	119	119	162
Crossbreed	1	47	17	41	22	27	160	42	95	32	40	57	114	120	113	160
Dageeji	1	43	18	41	16	52	152	52	95	32	46	57	125	129	117	176
Dageeji	1	43	16	40	17	54	155	43	101	34	48	55	116	116	104	173
Dageeji	1	42	18	43	20	67	162	39	95	34	45	59	118	122	122	178
Bodeeji	1	41	21	50	22	53	160	47	116	29.5	47	60	130	135	130	189
Dageeji	1	40	16	48	18	56	148	40	93	29	39	57	122	127	123	172
Yakanaji	1	47	18	46	17	47	170	39	100	32	47	59	120	126	128	188
Yakanaji	1	41	16	47	18	43	160	40	90	35	47	58	117	125	126	175
Yakanaji	1	40	19	44	18	36	153	42	114	31	44	58	123	130	135	170
Yakanaji	1	39	20	41	20	29	160	40	111	31	43	58	113	123	119	180
Yakanaji	1	41	21	47	19	50	171	44	106	34	46	61	122	128	133	183
Crossbreed	1	43	20	41	21	30	167	44	110	34	43	56	120	124	137	168
Yakanaji	1	41	18	41	17	39	145	39	110	34	46	54	118	122	105	178
Goudali	1	40	17	44	19	31	170	44	101	37	49	57	122	127	109	178
Yakanaji	1	38	16	46	20	46	149	39	114	29	41	58	130	127	127	183
Yakanaji	1	41	20	48	23	42	170	39	121	38	48	58	126	136	129	176
Goudali	1	42	19	47	23	21	166	38	113	33	50	63	126	132	129	177
Goudali	1	40	19	44	22	63	160	40	121	34	48	58	124	136	122	176
Goudali	1	40	19	45	13	57	150	38	121	35	48	58	123	130	136	170
Goudali	1	39	25	47	22	0	160	41	102	32	46	59	126	131	123	177
Yakanaji	1	42	21	45	21	57	156	43	104	31	44	58	124	134	122	189
Yakanaji	1	43	17	46	23	44	163	42	124	33	46	60	128	134	139	184
Yakanaji	1	41	21	48	22	44	169	43	121	33	50	64	139	139	150	182
Yakanaji	1	41	18	43	22	49	166	39	93	30	42	57	126	133	122	180
Yakanaji	1	45	21	45	23	62	165	41	100	30	45	58	132	136	120	186
Yakanaji	1	40	19	46	26	47	157	41	106	27	39	56	123	128	123	183
Boboji	1	44	19	46	21	44	155	45	99	32	47	59	101	127	128	138
Yakanaji	1	39	20	45	22	48	160	42	100	28	54	61	129	129	126	179
Boboji	1	42	15	45	20	52	180	44	113	28	43	62	122	131	129	152
Boboji	1	43	18	50	21	58	160	42	100	31	43	58	118	122	118	138
Yakanaji	1	41	19	41	20	65	163	44	112	30	50	57	124	129	137	175
Yakanaji	1	42	17	42	19	50	170	45	107	28	46	58	123	129	127	180
Yakanaji	1	42	19	44	19	58	172	41	108	32	44	58	122	133	133	180
Bodeeji	1	46	18	51	18	41	168	44	108	26	38	69	135	131	137	153
Yakanaji	1	40	19	46	17	59	158	43	99	25	42	56	118	118	126	188
Yakanaji	1	41	22	44	16	45	166	43	111	22	44	57	121	127	120	188
Yakanaji	1	41	21	42	26	57	160	41	109	29	44	58	124	122	120	188
Yakanaji	1	42	20	44	11	69	170	45	113	28	40	60	119	124	121	183
Crossbreed	1	42	19	49	20	44	166	45	111	24	44	62	121	124	136	166
Goudali	1	48	15	46	22	41	158	41	127	26	40	56	125	119	123	177
Yakanaji	1	41	19	48	19	57	164	37	104	29	40	59	127	126	123	196
Bodeeji	1	40	20	48	21	58	163	45	108	27	46	59	130	128	134	190
Bodeeji	1	40	21	48	19	59	170	39	106	27	42	62	135	128	130	197
Goudali	1	42	22	45	27	21	164	43	102	21	42	61	125	127	124	179
Boboji	1	37	16	37	16	0	135	41	80	22	35	47	100	110	107	144
Yakanaji	1	44	19	42	17	42	157	45	87	23	40	57	119	120	123	172
Crossbreed	1	42	20	46	22	31	175	45	99	28	42	65	126	133	129	130
Boboji	1	43	18	42	17	30	151	44	82	29	38	54	114	119	114	136
Crossbreed	1	39	15	42	19	19	155	43	103	30	43	54	120	128	130	133
Boboji	1	50	19	39	18	36	150	44	83	29	40	52	110	116	107	138
Crossbreed	1	44	20	45	18	42	160	36	45	30	42	59	127	127	122	139
Crossbreed	1	39	16	44	23	28	146	45	89	26	42	53	120	129	113	152
Boboji	1	37	20	39	16	34	143	41	81	27	37	51	107	112	122	138
Crossbreed	1	41	19	46	16	32	160	46	110	30	41	54	119	126	140	145
Boboji	1	37	16	41	17	16	140	40	94	25	35	52	108	117	106	150
Crossbreed	1	40	19	43	21	26	170	45	94	30	46	60	123	127	135	120
Yakanaji	1	43	20	42	21	66	143	41	96	21	39	53	117	120	128	183
Boboji	1	37	17	34	15	21	138	44	83	26	40	48	110	115	109	158
Crossbreed	1	42	19	40	15	26	148	45	108	26	42	54	110	111	135	128
Yakanaji	1	39	20	43	18	46	153	43	100	27	42	56	118	122	114	188
Boboji	1	35	19	45	18	31	144	46	98	24	39	47	106	111	115	143
Crossbreed	1	42	18	46	14	33	143	41	107	25	40	53	116	115	132	146
Yakanaji	1	41	17	46	18	66	160	50	110	25	40	64	125	121	133	177
Boboji	1	38	19	41	15	32	153	41	94	24	36	50	108	109	112	146
Crossbreed	1	44	17	46	15	35	155	42	100	26	44	55	124	127	127	140
Yakanaji	1	39	22	53	19	59	181	42	87	26	42	57	127	137	124	177
Boboji	1	37	19	41	17	26	149	37	95	21	39	55	124	120	100	139
Crossbreed	1	37	21	42	18	25	160	44	107	23	39	52	122	127	115	144
Boboji	1	38	18	39	18	29	160	42	111	23	39	55	119	122	120	142
Crossbreed	1	38	16	46	20	18	155	46	91	28	36	55	120	125	122	130
Boboji	1	38	17	41	15	30	134	42	92	23	36	47	105	107	114	136
Yakanaji	1	37	16	36	18	34	147	43	97	23	36	47	116	127	120	183
Boboji	1	38	17	40	16	36	140	41	78	23	36	50	114	117	112	168
Yakanaji	1	35	18	42	17	38	142	39	97	20	36	52	111	124	115	139
Boboji	1	41	16	43	15	43	155	41	92	26	37	53	118	122	127	152
Yakanaji	1	40	22	48	18	46	151	42	103	24	39	54	118	121	127	178
Boboji	1	38	17	42	15	34	133	35	80	24	34	48	107	109	120	145
Yakanaji	1	40	15	44	19	43	165	40	86	26	41	57	125	130	124	180
Boboji	1	39	17	36	18	19	130	39	86	26	32	45	99	102	108	120
Yakanaji	1	40	19	45	19	46	157	45	99	25	44	60	127	129	139	173
Boboji	1	38	17	37	15	32	137	45	72	28	35	47	101	104	113	158
Yakanaji	1	44	19	44	17	48	160	44	104	28	43	57	127	135	136	178
Boboji	1	38	20	40	15	38	146	40	99	29	40	53	114	110	126	138
Yakanaji	1	40	19	39	18	65	155	41	108	29	42	53	126	122	135	173
Boboji	1	35	16	42	16	19	135	42	94	27	36	49	109	113	110	146
Yakanaji	1	41	17	40	19	53	157	40	110	31	43	58	119	123	135	177
Boboji	1	39	19	39	17	37	141	40	79	28	38	48	107	114	112	146
Yakanaji	1	42	18	43	20	47	155	38	100	26	42	56	126	126	126	180
Boboji	1	40	20	39	15	20	141	41	91	24	39	52	103	105	104	139
Yakanaji	1	42	17	47	20	47	173	47	106	29	47	58	124	123	123	182
Boboji	1	44	18	39	15	34	160	38	100	28	42	56	120	119	120	138
Yakanaji	1	39	18	43	15	36	144	40	96	29	39	49	109	115	120	185
Boboji	1	42	19	41	15	30	155	43	86	28	42	56	111	118	119	150
Boboji	1	36	19	40	13	4	130	34	80	24	26	47	90	90	106	120
Yakanaji	1	40	19	45	20	74	168	49	98	31	46	60	128	129	128	183
Yakanaji	1	41	19	42	17	54	160	48	93	25	40	56	125	126	134	178
Yakanaji	1	45	18	39	20	63	160	49	102	33	46	54	120	129	130	188
Yakanaji	1	42	19	44	18	65	176	47	96	31	43	61	138	134	115	178
Yakanaji	2	53	23	47	23	64	135	45	120	40	50	80	145	143	125	185
Bargouji	2	40	19	52	18	35	167	39	115	30	40	71	134	131	99	150
Yakanaji	2	50	20	45	21	62	132	43	108	38	45.5	78	143	140	121	183
Yakanaji	2	51	22	46.5	23	64	137	43	135	39	48	79	143	140	124	184
Yakanaji	2	52	21	47	22	63	140	45	120	40	51	82	146	144	125	185
Bargouji	2	40	20	52.5	18.5	34	168	39.5	115	30.5	41	71	135	130	100	151
Yakanaji	2	50	26	56	20	60	194	40	115	39	46	66	140	134	114	161
Goudali	2	40	25	46	26	10	196	43	115	41	48	70	137	127	110	182
Bargouji	2	38	19	50	19	34	165	38	110	28	38	70	130	127	100	146
Bargouji	2	41	20.5	42	19	35	167	40	110	32	41	72	136	130	100	150
Bargouji	2	43	21	43	21	37	168	38	100	33	44	73	130	126	108	159
Yakanaji	2	51	23	45	25	67.5	180	39	108	42	54	80	148	144	132	191
Yakanaji	2	52	23	46	25	68	180	40	110	43	55	81	148	145	133	192
Yakanaji	2	50	22.5	45	25	68	181	39	108	42	53	79	143	142	131	190
Yakanaji	2	51.5	22.5	46	24	67	179	39	108	42	54	80	147	144	133	191
Yakanaji	2	51	23	47	25	68	189	40	110	42	54	81	147	142	133	189
Yakanaji	2	50	25	46	25	68	182	39	108	42	54	82	147	143	133	191
Bargouji	2	41	21	46	21	34	167	38	110	33	41	71	135	118	114	152
Yakanaji	2	54	25	47	26	64	138	46	110	42	51	81	147	145	140	185
Yakanaji	2	42	28	47	23	66	148	39	110	40	40	80	145	143	140	186
Yakanaji	2	50	19	50	20	53	193	42	99	36	46	60	126	124	127	162
Goudali	2	48	22	47	22	0	194	46	98	34	40	64	138	139	130	172
Crossbreed	2	48	20	48	21	70	182	45	105	30	43	71	142	140	134	196
Boboji	2	47	20	48	18	28	159	38	83	28	42	58	110	112	120	160
Yakanaji	2	48	20	50	21	22	193	54	108	32	45	71	143	140	140	198
Yakanaji	2	46	20	48	19	58	188	52	105	32	45	69	138	136	132	191
Yakanaji	2	46	20	48	19	62	180	51	103	31	45	71	140	138	131	178
Crossbreed	2	46	20	48	20	60	183	48	104	28	46	70	136	134	130	189
Yakanaji	2	45	21	48	21	60	188	50	106	30	46	70	142	141	139	196
Boboji	2	47	20	48	18	38	159	38	88	28	42	58	110	110	120	160
Dageeji	2	48	21	50	20	60	176	48	94	32	44	64	128	126	122	182
Yakanaji	2	46	20	50	21	57	189	50	103	31	48	70	140	138	141	198
Yakanaji	2	46	20	50	21	56	182	50	106	31	49	71	140	135	140	196
Yakanaji	2	46	20	50	21	50	185	50	104	30	45	70	141	138	140	198
Bargouji	2	48	21	50	18	30	164	41	94	33	42	65	125	124	122	172
Boboji	2	47	20	48	18	28	159	37	83	28	45	58	112	112	120	158
Bargouji	2	46	20	48	19	40	169	40	90	28	38	66	122	120	125	173
Yakanaji	2	48	21	55	21	15	185	53	106	36	47	68	148	145	155	196
Yakanaji	2	46	19	52	21	48	184	51	108	32	48	71	140	136	132	192
Boboji	2	46	20	46	18	32	166	42	82	30	43	58	120	121	124	174
Yakanaji	2	58	21	51	18	19	180	44	92	36	43	62	130	130	127	174
Yakanaji	2	46	21	49	20	36	187	50	103	36	45	72	146	143	128	196
Yakanaji	2	46	20	47	21	57	174	46	103	35	47	69	142	135	131	190
Yakanaji	2	46	22	62	26	56	163	50	110	34	44	58	130	133	128
Crossbreed	2	50	30	53	21	36	185	51	124	32	44	64	135.5	140	124
Crossbreed	2	51	27	50	24	47	197	50	115	41	51	71.5	142.5	145	140
Crossbreed	2	47	21	55	19	48	191	53	125	37	47	65	126.5	136	124
Yakanaji	2	49	24	54	22	51	172	48	110	41	53	63	132	140	130
Yakanaji	2	46	21.5	47	21	60	170	47	112	42	48	63	130	135	131
Yakanaji	2	47	31	49	20	62	162	48	122	38	47	62.5	133.5	134	143
Crossbreed	2	52	21	55	21	21	178	51	131	40	50	68	131	139	130
Yakanaji	2	46	26	51	20	52	179	49	110	35	44	59	125	133	126
Crossbreed	2	51	32	54	20	66	190	51	112	42	47	64	136	140	124
Crossbreed	2	49	28	61	22	58	189	49	117	37	49	68	130	136	121
Yakanaji	2	49	21	52	20	68	186	53	104	32	51	72	138	136	132
Boboji	2	37	19	39	15	15	136.5	38.5	72.5	32	33	51	94	103	95	160
Yakanaji	2	40	18	47	19	61	170	46.5	114	39	43	64	123	137	110	200
Crossbreed	2	47	23	48	25	40	174	48	104	34	48	62.5	132	138	127
Yakanaji	2	50	24	52	21	48	185	50	116	38	48	64	134	139	129
Crossbreed	2	60	21	49	21	60	165	50	105	38	47	60	132.5	135	126
Crossbreed	2	43	26	51	22	35	172	51	107	33	45	63	128	134	126
Yakanaji	2	49	25	54	21	59	184	54	107	38	50	68	135.5	138	131
Crossbreed	2	46	20	48	18	36	175	57	110	34.5	47	65	136	141	123
Yakanaji	2	46	24	48	23	29	170	49	115	38	43.5	59	122	133	126
Yakanaji	2	46	22	50	21	40	193	53	116	37.5	48	70	139	144	144
Crossbreed	2	44.5	20	48	21	26	169	45	110	35	45	61	124	127	122
Yakanaji	2	48	23	54	24	58	191	50	112	40	52	69	135	140	128
Yakanaji	2	49	27	58	24	58	197	49	116	42	49	68	131	132	140
Yakanaji	2	50	27	53.5	26	44	164	62	114	30	44	65	128	128	124
Yakanaji	2	61	26	55	23	65	192	50	115	45	63	68	134	140	128
Yakanaji	2	49	28	52	25	44	181	53	115	42	46.5	65	121	138	124
Yakanaji	2	50	31	60	20	61	198	57	124	45	51	74	136	143	135
Yakanaji	2	55	25	62	22	66	192	52	121	36	52	69	147	145	145
Keteeji	2	45	21	48	24	52	169	39	102	38	49	69	139	141	122	174
Bargouji	2	49	23	51	22	46	155	39	57	42	45	69	125	130	127	175
Keteeji	2	45	23	51	29	38	152	40	91	43	46	72	128	137	129	170
Keteeji	2	41	23	52	24	65	167	40	95	39	44	70	143	147	146	193
Keteeji	2	50	23	55	24	39	149	35	73	40	43	59	128	137	127	175
Bargouji	2	42	20	55	27	52	152	36	137	33	32	69	116	124	124	161
Keteeji	2	45	27	48	24	39	158	40	125	37	43	67	141	148	130	191
Keteeji	2	42	18	52	21	32	150	37	100	39.5	37	60	127	135	121	167
Keteeji	2	50	23	55	26	46.5	163	39	112	37	42	69	129	139	103	144
Keteeji	2	54	25	56	29	48	157	38	122	42	44	72	138	139	138	192
Keteeji	2	52	23	56	23	56	170	34	95	42	45	68	133	143	144	200
Bargouji	2	50	25	54	25	70	166	30	108	42	47	68	121	125	129	176
Keteeji	2	46	19	53	23	26	165	38	116	42	43	67	131	140	115	160
Keteeji	2	53	19	49	22	39	150	36	99	39	38	68	127	136	121	169
Bargouji	2	53	23	52	23	46	151	33	94	43	45	69	124	132	128	170
Keteeji	2	53	24	51	27	44	142	36	113	43	47	81	130	139	137	179
Keteeji	2	52	30	49	28	67	166	40	101	48	50	70	140	141	139	172
Keteeji	2	53	23	52	26	32	142	43	104	42	50	64	135	139	135	181
Bargouji	2	49	22	55	23	38	139	31	93	43	47	77	121	128	134	169
Bargouji	2	51	23	54	22	41	142	29	92	41	43	72	118	129	137	171
Keteeji	2	46	28	49	25	58	177	39	121	45	49	71	138	147	139	200
Keteeji	2	60	23	57	23	34	162	40	136	36	43	59	129	132	130	180
Bargouji	2	52	23	55	23	41	142	29	94	41	45	68	122	129	125	174
Bargouji	2	43	21	51	22	21	150	32	108	33	37	57	138	149	120	169
Keteeji	2	41	20	51	20	47	150	39	100	32	40	61	133	130	114	170
Bargouji	2	47	23	45	20	34	150	34	109	29	36	54	118	127	119	169
Keteeji	2	46	23	53	23	29	173	37	107	40	48	63	134	132	122	175
Bargouji	2	40	18	51	20	33	151	36	98	38.5	36	58	125	133	106	165
Keteeji	2	50	25	49	22	40	164	40	111	39	51	75	137	146	142	171
Keteeji	2	42	23	48	24	37	160	36	112	38	41	67	126	136	120	171
Bargouji	2	44	24	50	28	41	150	36	96	34	39	67	123	130	113	165
Keteeji	2	42	23	49	23	36	165	39	102	30	38	69	128	136	118	169
Keteeji	2	50	20	48	23	35	154	41	101	35	39	70	129	137	138	178
Bargouji	2	42	21	54	28	51	150	37	136	35	36	71	117	125	127	163
Keteeji	2	45	23	53	28	37	142	42	107	42	45	70	126	135	127	176
Bargouji	2	51	23	54	23	40	143	30	91	42	45	68	121	129	127	174
Keteeji	2	44	21	52	23	30	170	38	110	42	43	69	131	140	118	163
Keteeji	2	44	19	51	18	40	160	38	114	35	40	61	129	127	122	183
Keteeji	2	46	18	50	18	39	161	37	115	34	42	62	127	126	121	181
Bargouji	2	53	24	54	22	43	145	30	93	42	45	69	121	130	126	167
Keteeji	2	44	27	50	25	58	176	37	117	42	50	74	141	148	122	199
Bargouji	2	45	26	53	29	36	142	41	108	42	45	75	125	135	125	166
Bargouji	2	41	19	55	26	51	153	35	138	31	33	69	121	127	123	160
Keteeji	2	49	27	57	23	50	177	44	108	39	45	67	130	140	128	188
Keteeji	2	49	27	49	28	56	161	39	120	34	40	68	128	135	127	180
Bargouji	2	51	24	54	23	41	143	29	92	41	44	68	121	130	125	174
Bargouji	2	45	22	52	23	40	169	40	132	32	40	67	122	130	135	176
Keteeji	2	46	20	53	23	39	162	42	115	37	44	61	136	145	121	163
Bargouji	2	45	21	52	19	33.5	152	39	104	29	34	61	123	132	122	179
Yakanaji	2	49	28	55	29	72	169	42	115	46	50	68	139	142	124	186
Keteeji	2	45	23	54	24	69	162	39	135	37	47	65	134	140	127	185
Keteeji	2	41	23	49	20	34	147	33	94	34	40	57	117	124	105	156
Bargouji	2	43	22	53	21	46	154	36	123	34	40	61	119	125	110	152
Bargouji	2	42	22	50	18	24	150	37	100	29	39	57	122	127	103	146
Keteeji	2	42	21	51	20	64	165	37	126	39	43	65	130	137	118	168
Bargouji	2	38	21	52	20	30	140	29	94	27	36	54	114	120	103	149
Bargouji	2	52	23	55	22	40	143	28	92	41	45	58	121	129	125	174
Keteeji	2	48	26	50	23	61	162	40	109	36	40	70	129	137	138	185
Keteeji	2	49	23	54	23	30	144	39	108	47	50	68	126	133	129	177
Keteeji	2	52	31	52	27	62	170	40	102	47	50	75	129	135	134	182
Bargouji	2	45	19	51	23	39	161	36	117	32	40	68	122	130	123	179
Keteeji	2	46	22	53	23	45	166	40	110	35	44	63	129	134	117	172
Keteeji	2	49	22	52	22	52	166	36	106	34	39	63	125	130	119	172
Keteeji	2	48	21	55	22	59	168	37	122	37	44	63	126	130	119	175
Keteeji	2	46	22	51	20	40	163	37	98	34	40	63	120	128	106	169
Keteeji	2	43	20	51	21	50	164	40	99	35	45	60	125	133	115	169
Keteeji	2	40	16	50	23	38	155	37	103	30	43	60	123	132	110	165
Keteeji	2	47	18	50	21	42	157	35	109	35	43	61	130	140	120	180
Keteeji	2	49	24	55	20	37	181	41	112	42	49	68	135	130	132	190
Keteeji	2	48	21	53	21	51	177	40	135	35	45	66	129	138	120	169
Keteeji	2	45	22	41	20	39	158	35	108	32	42	60	126	131	109	165
Keteeji	2	42	21	51	22	41	153	34	99	34	43	59	122	131	117	167
Keteeji	2	50	17	50	23	51	158	34	102	35	42	61	129	126	123	198
Keteeji	2	45	19	49	19	39	163	39	121	33	39	62	129	130	124	160
Keteeji	2	45	23	53	20	42	167	42	110	35	40	63	130	133	113	175
Keteeji	2	48	22	50	20	49	154	39	111	32	41	59	128	132	115	169
Keteeji	2	46	23	56	24	53	176	42	126	35	45	67	127	134	112	170
Bargouji	2	42	20	50	22	27	157	40	114	34	43	60	123	129	120	160
Keteeji	2	43	20	50	22	31	160	37	112	32	39	61	125	133	120	170
Keteeji	2	43	21	51	21	54	160	39	124	32	40	62	131	136	115	160
Keteeji	2	43	22	52	23	45	169	38	111	37	44	63	126	133	120	170
Keteeji	2	44	22	51	21	49	156	34	101	34	40	59	123	130	103	162
Keteeji	2	42	21	50	21	42	156	35	105	33	37	59	124	131	118	169
Bargouji	2	38	19	46	19	23	136	33	105	29	35	55	112	120	94	149
Keteeji	2	46	22	52	22	56	164	39	113	33	43	63	129	134	112	166
Bargouji	2	41	19	47	19	27	137	33	103	28	33	53	113	120	99	150
Keteeji	2	43	18	51	21	30	150	37	111	30	43	56	120	124	108	156
Keteeji	2	40	21	51	23	35	153	38	111	29	37	59	124	128	100	163
Keteeji	2	44	22	56	21	55	161	36	109	38	46	66	129	137	125	189
Keteeji	2	49	23	52	21	34	172	40	116	40	56	67	126	132	130	180
Bargouji	2	45	20	47	19	37	161	32	112	34	44	65	119	124	119	166
Bargouji	2	46	22	49	19	37	163	36	117	33	46	66	124	131	122	170
Bargouji	2	43	20	47	20	22	154	32	107	33	45	56	109	118	116	153
Keteeji	2	50	24	55	21	38	175	39	121	36	53	68	132	138	130	184
Keteeji	2	44	22	52	21	42	164	33	102	33	47	65	127	134	125	172
Bargouji	2	46	21	50	21	33	175	35	113	37	42	67	123	126	122	167
Bargouji	2	47	19	53	19	50	170	35	97	43	49	63	114	123	121	170
Keteeji	2	46	21	55	20	38	171	38	108	34	46	67	133	134	125	165
Bargouji	2	44	21	47	19	38	155	33	102	36	44	60	115	124	117	165
Bargouji	2	45	21	49	18	28	160	31	93	35	49	60	118	125	121	164
Bargouji	2	47	21	51	17	39	161	35	115	29	45	62	124	127	119	170
Bargouji	2	41	16	43	19	27	144	29	104	31	43	59	105	116	114	170
Bargouji	2	44	20	50	22	43	148	33	105	34	42	63	116	124	116	169
Keteeji	2	46	22	49	23	44	170	36	105	36	44	64	128	130	119	170
Bargouji	2	40	19	44	19	24	134	33	96	29	39	56	104	115	103	153
Bargouji	2	44	22	52	20	37	162	33	115	36	46	59	116	120	124	163
Bargouji	2	41	20	48	16	39	160	32	107	36	49	59	114	123	120	170
Bargouji	2	41	19	51	20	27	154	35	112	31	43	62	118	127	128	171
Bargouji	2	45	22	49	19	37	155	34	123	35	45	63	124	122	124	171
Bargouji	2	41	16	45	17	39	148	29	109	34	45	59	120	125	114	152
Bargouji	2	45	21	49	21	32	160	37	112	33	45	67	119	124	129	186
Bargouji	2	37	19	46	17	30	137	32	106	31	39	55	101	106	107	147
Bargouji	2	45	20	52	20	39	158	34	117	35	41	63	114	124	110	163
Bargouji	2	42	20	50	19	21	150	36	103	36	43	59	113	120	126	171
Bargouji	2	43	22	32	19	30	156	34	115	34	46	61	119	128	125	174
Bargouji	2	43	20	49	21	29	158	36	118	37	44	62	114	124	118	168
Bargouji	2	47	23	51	19	28	155	32	117	40	43	60	112	119	122	162
Bargouji	2	45	22	49	20	27	170	35	114	38	53	68	122	131	128	170
Bargouji	2	44	20	47	20	39	150	37	113	37	47	62	116	127	114	162
Keteeji	2	45	25	49	19	30	170	36	118	33	47	69	135	130	126	171
Keteeji	2	46	20	51	20	27	168	37	114	39	47	65	132	132	122	173
Bargouji	2	46	19	47	18	31	158	31	112	34	39	61	112	114	132	177
Bargouji	2	42	18	44	20	24	142	34	103	33	41	56	109	118	105	152
Yakanaji	2	49	24	55	18	30	172	37	104	42	49	67	131	138	141	193
Bargouji	2	39	19	49	18	32	149	31	110	30	40	60	109	115	118	157
Bargouji	2	43	20	49	19	18	160	34	107	36	42	62	112	122	129	171
Bargouji	2	42	20	50	18	47	160	34	105	38	47	68	112	120	122	167
Bargouji	2	41	19	47	19	19	153	32	102	31	40	62	118	124	116	165
Bargouji	2	45	19	50	20	50	169	35	91	43	49	65	114	123	121	171
Yakanaji	2	36	22	45	20	50	172	39	122	37	46	68	135	141	130	190
Keteeji	2	39	21	51	19	40	162	40	99	30	42	66	128	129	120	165
Bargouji	2	41	18	48	18	21	146	31	102	32	39	59	115	121	115	160
Bargouji	2	40	21	48	21	19	157	32	104	34	41	63	115	123	113	154
Bargouji	2	43	21	47	17	25	156	32	98	36	44	65	115	124	120	160
Bargouji	2	40	19	48	20	50	163	32	95	39	48	63	112	122	119	162
Bargouji	2	38	21	51	19	17	163	33	100	33	46	64	109	117	120	165
Bargouji	2	39	17	47	16	38	155	31	95	35	44	65	110	120	119	160
Bargouji	2	40	21	50	19	43	162	39	65	39	46	62	112	119	120	165
Bargouji	2	39	19	48	19	22	163	39	85	40	46	63	113	119	123	169
Keteeji	2	45	20	56	19	47	164	35	113	36	46	69	129	138	116	170
Yakanaji	2	49	21	53	20	34	172	38	125	39	44	67	134	143	133	190
Bargouji	2	39	21	49	20	42	162	39	65	39	46	65	112	120	120	167
Keteeji	2	42	22	50	19	51	170	39	52	40	47	64	128	135	130	180
Bargouji	2	41	18	49	18	17	147	32	105	35	47	60	110	116	114	167
Bargouji	2	46	21	48	20	32	162	39	121	38	47	62	116	126	129	173
Bargouji	2	43	22	51	19	23	159	35	111	38	49	61	119	129	124	160
Bargouji	2	43	20	48	21	37	138	32	69	32	39	61	112	121	111	150
Bargouji	2	44	21	50	17	40	152	35	105	35	44	63	114	119	125	173
Bargouji	2	42	21	51	19	20	149	34	100	34	42	62	112	121	119	162
Bargouji	2	40	20	48	18	19	142	32	59	29	39	59	112	120	113	160
Bargouji	2	46	19	49	19	21	155	35	104	33	39	62	114	120	127	170
Bargouji	2	45	22	54	19	54	157	34	114	37	45	66	124	123	122	168
Keteeji	2	48	21	54	20	44	172	37	87	41	48	71	126	127	125	179
Bargouji	2	39	17	45	18	23	140	27	101	31	38	57	106	110	112	153
Bargouji	2	41	18	53	21	42	162	32	100	38	44	66	112	123	123	166
Bargouji	2	40	21	49	19	43	160	40	65	39	46	62	112	119	120	165
Keteeji	2	48	22	52	23	39	179	38	114	36	46	68	133	133	125	175
Keteeji	2	49	21	52	20	38	165	32	116	36	46	64	126	127	122	174
Bargouji	2	44	16	51	21	35	160	32	105	35	49	62	112	116	121	167
Bargouji	2	48	21	50	19	30	174	39	110	39	49	69	122	131	134	179
Bargouji	2	47	21	49	20	50	170	39	110	39	48	70	122	130	134	175
Bargouji	2	40	20	48	16	22	160	43	87	39	47	61	112	119	119	161
Keteeji	2	45	22	51	20	39	170	36	49	38	48	64	129	135	130	180
Bargouji	2	50	20	48	18	26	167	37	107	36	42	65	117	125	130	175
Bargouji	2	47	19	47	19	42	154	35	102	37	45	60	109	120	123	152
Bargouji	2	49	22	51	18	31	161	36	102	35	44	61	118	128	133	180
Bargouji	2	45	18	47	19	39	154	33	98	36	45	61	109	119	120	160
Bargouji	2	45	18	49	19	44	160	32	98	35	45	65	117	125	129	164
Bargouji	2	45	18	48	18	50	159	29	95	37	47	65	112	118	122	162
Bargouji	2	43	17	50	20	46	151	30	105	32	42	64	119	124	121	165
Keteeji	2	46	22	51	20	35	166	37	115	38	44	65	132	131	130	182
Yakanaji	2	48	21	56	23	64	174	39	110	39	48	71	136	141	133	193
Bargouji	2	42	21	48	18	25	161	34	100	33	43	61	109	120	121	160
Bargouji	2	41	17	47	18	41	158	31	92	38	43	60	110	118	115	150
Bargouji	2	40	19	50	19	42	156	33	85	36	45	63	111	119	121	168
Bargouji	2	49	18	50	19	39	150	32	90	36	46	59	109	119	121	166
Bargouji	2	46	19	48	19	40	155	34	95	37	44	60	109	119	122	151
Bargouji	2	40	18	49	18	30	158	31	75	35	46	60	115	125	123	160
Bargouji	2	40	17	50	17	32	156	33	89	36	34	62	114	125	122	159
Yakanaji	2	50	21	55	22	43	166	39	112	32	43	63	130	129	122	160
Bargouji	2	45	19	47	16	26	164	33	117	33	43	65	121	128	120	165
Bargouji	2	43	18	45	18	30	145	33	110	30	39	60	109	120	103	143
Bargouji	2	40	18	47	17	30	160	32	89	34	42	62	111	118	123	160
Yakanaji	2	50	19	51	20	51	167	38	110	38	46	65	131	139	139	205
Bargouji	2	50	20	50	18	32	170	38	106	40	46	64	123	128	126	175
Bargouji	2	40	18	49	17	40	154	32	90	33	40	60	114	123	117	154
Bargouji	2	40	19	50	18	32	155	32	90	35	39	63	109	120	120	160
Bargouji	2	40	17	47	19	35	147	32	85	35	40	62	110	121	119	156
Bargouji	2	40	17	42	19	30	145	31	89	32	40	59	114	119	120	160
Bargouji	2	39	18	48	18	30	140	31	87	31	39	58	107	113	113	153
Bargouji	2	42	20	49	19	33	155	34	110	32	38	59	119	121	120	160
Keteeji	2	46	20	52	18	29	160	36	123	38	40	62	126	130	125	175
Bargouji	2	46	20	50	17	46	160	35	119	35	43	64	119	130	123	170
Bargouji	2	41	18	49	18	40	148	32	88	35	40	65	116	123	118	159
Keteeji	2	44	19	51	18	22	163	37	109	34	42	63	128	133	121	165
Bargouji	2	46	20	50	20	32	164	38	99	30	41	62	122	123	121	170
Bargouji	2	44	19	51	21	45	169	34	105	34	41	65	123	130	121	181
Bargouji	2	41	17	49	20	45	160	32	98	33	42	63	117	125	125	163
Bargouji	2	40	21	49	19	43	160	40	65	39	46	62	112	119	120	165
Keteeji	2	45	22	51	20	39	170	36	39	38	48	64	129	135	130	180
Bargouji	2	40	20	48	16	32	160	40	87	39	47	61	112	119	119	161
Keteeji	2	42	21	51	18	41	154	33	99	35	44	61	127	127	119	184
Keteeji	2	40	19	48	22	25	140	36	105	32	38	56	119	122	120	170
Keteeji	2	44	19	49	17	29	146	35	109	32	37	59	123	124	120	158
Bargouji	2	39	21	44	18	18	140	36	90	30	34	56	113	120	109	150
Keteeji	2	49	18	49	20	37	170	44	110	37	44	65	126	131	125	165
Keteeji	2	42	20	49	19	39	148	39	112	28	37	57	120	129	119	160
Keteeji	2	52	22	50	20	33	168	42	102	36	47	65	129	131	130	180
Keteeji	2	42	21	41	20	27	147	40	94	31	37	57	120	123	119	160
Keteeji	2	49	20	52	17	48	166	43	118	36	44	65	127	133	129	175
Bargouji	2	44	19	46	19	26	164	40	110	34	42	61	119	123	112	160
Keteeji	2	46	21	51	20	39	156	41	113	33	43	62	123	124	130	180
Bargouji	2	42	20	50	22	27	157	40	114	34	43	60	123	129	120	160
Keteeji	2	50	21	43	21	40	176	46	112	37	47	64	132	132	129	172
Yakanaji	2	52	23	53	20	42	183	42	124	37	48	67	132	133	140	184
Yakanaji	2	49	22	52	21	46	175	46	120	36	46	64	127	131	130	184
Keteeji	2	45	19	49	19	39	163	39	121	33	39	62	129	130	124	160
Keteeji	2	43	20	51	22	33	150	38	108	32	41	63	122	128	128	170
Bargouji	2	42	19	48	20	25	152	40	109	30	40	57	121	127	115	160
Keteeji	2	51	21	53	24	38	166	39	116	34	45	66	127	135	125	170
Bargouji	2	46	21	56	25	42	170	39	119	33	35	66	127	133	125	179
Bargouji	2	48	20	50	21	39	155	40	102	30	39	60	121	122	120	165
Bargouji	2	46	20	51	22	37	161	42	105	34	41	60	118	118	125	160
Keteeji	2	47	21	54	23	53	166	44	109	32	42	63	127	130	128	163
Bargouji	2	44	23	47	22	25	145	42	103	30	38	56	113	122	115	160
Somba	2	37	17	37	17	18.5	141	32	99	26	36	53	102.5	106	87	150
Somba	2	36	16	34	17	19	142	36	99	27	34	51	101	107	91	151
Somba	2	39	17	37	17	19	146	34	97	27	36	52	96	102	90	145
Somba	2	45	17	41	17	22	143	28	97	29	37	51	98	102	93	147
Somba	2	41	16	42	15.5	22	143	30	95	30	39	53	99	102	95.6	137
Somba	2	43	16	43	17	20	143	36	97	29	37	51	97	103	100	137
Somba	2	43	17.5	42	16	20	149	39	97	31	39	51	98	107	102	138
Somba	2	43	18	42	16	19	139	31	97	32	42	53	101	107	103	141
Somba	2	38	16	41	16	21	143	37	99	27	36	50	98	103	99.6	131
Somba	2	41	16.5	47	16	20	139	38	96	28	37	48	102	106	103	145
Somba	2	38	17	43	17	16	134	36	98	31	40	51	99	104	102	146.5
Somba	2	45	18	41	15	22	152	39	100	34	39	55	102.5	109	108	156
Somba	2	46	19	41	17	18	150	42	95	31	38	53.5	106	112	104	152
Somba	2	40	16	41	17	21	145	36	98	29	36	51	97	104.6	102	143
Somba	2	41	16	42	17	20	138	37	96	31	40	50	110	114	102	139
Somba	2	40	18	43	16	6	141	37.5	94	39	44	51	104	107	103	143
Somba	2	42	17	43	17	16	140	39	98	36	43	51	100	105	102	145
Somba	2	46	21	39	17	23	152	41	94	30	38	54.5	104	109	100	136
Somba	2	41	16	43	16	17	139	38	94	31	40	55	110	114	103	145
Somba	2	43	20	40.5	16	23	157	43	93	27	39	51	103	106	103	150
Somba	2	37	19	40	16	10	133	35	97	28	34	48	100	103	101	137
Somba	2	36	17	39	13	9	143	37	79	30	37	46	97	100	98	137
Somba	2	40	19	37	14.5	9	132	34	80	29	33	52	104	110	100	133
Somba	2	30	16	36.5	13	10	134	37	96	23	34.6	45	98	103	100	136
Somba	2	36	17	41	15.5	13	147	36	100	22	31	52	103	116	104	153
Somba	2	41	17	43	15	19	156	48	96	28	36	49	100	106	102	142
Somba	2	48	19	35	14	20	150	33	102	34	37	58	100	101	110	151
Somba	2	40	17	39	16	19	147	38	92	27	36	51	101	107	97	143
Somba	2	42	20	38	16	17.5	137	35	89	24	36	41	97	103	105	149
Somba	2	43	16	45	19	23	152	40	98	29	33	56	106	113.5	110	153
Somba	2	38	17	42	16	17	135	34	92	32	40	50	99	104	102	147
Somba	2	48	23	35	14	20	148	36	102	30	35	57	102	106	113	150
Somba	2	46	23	37	13	7	145	36	104	31	35	56	103	107	113	153
Somba	2	44	16	43	16	20	149	38	97	31	40.5	53	103	110	107	142
Somba	2	40	16	42	12	16	133	37	96	37	47	49	103	104	102	146
Somba	2	45	20	39	18	7	150	44	96	32	41	57	103	112	102	141
Somba	2	38	20	40	14	7	140	36	90	25	31	41	99	103	98	135
Somba	2	44	19	40	13	26	135	36	81	24	31	40	95	101	100	140
Somba	2	41	17	48	19	16	160	43	80	29	32	47	106	113	109	143
Somba	2	47	20	46	21	26	157	42	102	28	32	60	112	122	123	157
Somba	2	44	18	38	16	12	143	40	96	33	39	51	100	109	102	140
Somba	2	46	20	39	16	15	151	43	90	35	39	58	106	100	102	158
Somba	2	43	19	39	16	17	140	36	92	23	34	49	97	100	103	135
Somba	2	41	18	38	14	15	136	35	87	25	33	49	99	100	89	132
Somba	2	46	19	38	14	20	153	36	105	32.5	37	56	100	101.5	110	153
Somba	2	45	16	40	12	25	127	39	74	23.5	31.3	40	96	100	100	139
Somba	2	41	18	37	13	14.5	135	34	86	24	32.5	48	98	98	85	130
Somba	2	40	17	38	17	17	147	39	82	26	38	53	101	105	95	141
Somba	2	45	19	44	21	25	154	43	106	26	37	59	129	133	127	149
Somba	2	44	17	41	13	27	125	36	76	24	33	51	95	101	100	140
Somba	2	47	19	35	17.6	14	154	39	80	27	32	53	96	106	102	134
Somba	2	47	18	46	21	24	158	41	102	29	35	64	126	132	120	162
Somba	2	47	16	43	12	17	126	41	79	24	30.3	49	96	100	102	129
Somba	2	36	17	39	16	7	138	37	87	28	35	43	109	113	105	146
Somba	2	36	17	41	17	13	146	41	97	24	35	49	101	105	103	147
Somba	2	46	20	40	15	14	150	42	90	32	34	58	116	104	108	157
Somba	2	38	16	44	15	16	135	35	40	22	27	35	103	106	109	138
Somba	2	41	19	38	17	13	145	39	92	29	35	52	98	104	99	136
Somba	2	46	21	39	17	7	147	40	97	32	39	51	103	109	101	139
Somba	2	43	15	47	20	17	158	42	100	28	32	53	103	113	110	147
Somba	2	42	17	40	17	7	143	36	95	31	40	51	102	112	103	148
Somba	2	40	16	42	13	9	138	37	96	36	47	49	102	104	102	145
Somba	2	48	20	35	14	20	148	34	105.5	31	34	59	100	106	112	148
Somba	2	37	16	40	15	14	137	35	90	29	37	48	97	102	100	141
Somba	2	40	15	33	16	10	142	40	80	25.5	34	56	109	116	104	156
Somba	2	44	21	40	15	23	150	41	90	31	35	60	110	116	109	155
Somba	2	46	20	38	15	20	152	37	103	33	37	57	100	102	110	154
Somba	2	44	17	36	15	17	150	37	101	35	42	53	101	107	109	148
Somba	2	45	20	38	17	23	148	42	96	31	38	52	103	109	102	143
Somba	2	44	18	46	16.5	30	156	41	102	27	29	53	102	110	105	150
Somba	2	40	18	42	15	17	145	37	88	27	35	53	101.5	106	97	139
Somba	2	41	18	33	16	12	136	37	78	26.5	32	51	97	104	93	130
Somba	2	43	18	40	15	17.6	145	36	87	26	34	52.5	100.3	105	95	137.1
Somba	2	48	21	35	13	21	147	33	105.6	30	34	58	102	106	113	150
Somba	2	42	17	40	16	19	139	38	94	30	41	56	102	110	103	147
Somba	2	44	15	48	18	14	138	39	98	27	33	52	100	107	105	151.5
Somba	2	41	17	43	16	16	139	40	93	26	35	53	99	103	106	153
Somba	2	42	19	36	15	13.5	136	34	89	25	33	42	98	99	99	130
Somba	2	38.5	18	37	14	19	140	40	98	21	29	47	101	109	112	143
Somba	2	43	19	35	16	23	149	38	96	29	38	47	106	113	109	138
Crossbreed	2	43	21	46	18	17	149	46	103	31	39	56	109	113	107	153
Somba	2	45	21	40	16	20	152	43	94	33	38	59	109	115	106	156
Somba	2	30	16	36	14	10	131	36	89	27	33.5	46	98	101	100	134
Somba	2	38	15	43	13	17	139	31	86	26	31	48	97	104	100	136
Somba	2	43	18	38	13	10	139	33	93	25	37	48	98	103	100	142
Somba	2	45	20	39	16	14.2	136	38	90	32	36	56	102	112	100	158
Somba	2	42	21	38	15	14	140	40	92	38	57	69	100	105	100	159
Somba	2	46	20	43	16	18	151	42	99	33	40	51	100	109	101	143.5
Somba	2	43	15	46	19	7	158	41	101	27	31	56	106	113	109	151
Somba	2	41	19	38	15	14.5	137	36	87	24	33	48	97	99	87	131
Somba	2	39	15	40	18	21	143	39	98	27	32	51	106	116	108	149
Somba	2	44	20	49	19	14	145.5	39	100	29	37	53	106	110	107	151
Somba	2	43	19	42	16	23	141	39.5	87	23.9	31	48	97	101	103	136
Somba	2	45	20	19	16	16	153	41	97	31	40	48	102	112	105	148
Somba	2	44	20	39	17	23	149	41	95	32	38	54	103	109	101	145
Somba	2	45	18	49	19	17	153	42	100	28	32	56	107	113	110	152
Somba	2	43	16	41	13	28	133	37	86	24	36	51	96	101	100	140
Somba	2	40	20	37	17	19	149	39	102	33	42	52	103	107	119	150
Somba	2	45	19	41	15	6	151	39	100	36	41	55	100	103	110	150
Somba	2	44	20	40	14	22	152	41	90	31	37	56	109	116	106	156
Somba	2	40	16	34	16	10	142	32	79	26.4	34	50	90	102	85	142
Somba	2	43	16	40	16	19	140	39	95	31	40	55	103	112	104	148
Somba	2	42	19	39	15	21	150	37	100	33	39	57	102	107	115	150
Somba	2	38	17	42	18	16	136	37	95	32	40	50	99	105	102	146
Somba	2	40	17	39	17	17	148	41	93	27	39	51	101	105	97	141
Somba	2	46	18	45	16	12	146	39	86	30	36.5	43	99	106	103	146
Somba	2	46	19	37	15	20	152	36	108	32.5	38	53	100	102	110	152
Somba	2	44	19	42	20	13	158	41	103	29	34	60	102	105	103	146
Somba	2	46	20	42	15	7	150	37	100	33	38	54	101	103	109	152
Somba	2	41	17	43	16	13	137	36	90	30	42	53	103	105	99	135
Yakanaji	2	49	21	53	23.5	90	180	46	115	34	44	67.5	140.5	143	148
Goudali	2	47	18	50	21	0	168	51	108	31	38	63	128	136	110
Yakanaji	2	44	21	49	21	47	177	47	39	39	45	63	136	138	127
Crossbreed	2	43	21	43	18	23	154	45	92	35	42	56	121	126	113
Goudali	2	44	29	48	22	16	171	51	131	35	47	63	129	140	121
Yakanaji	2	43	18	45	20	44	164	44	102	25	43	65	130	134	132
Goudali	2	43	20	50	20	36	183	42	112	47	52	71	132	138	143
Goudali	2	50	23	52	22	51	183	53	128	37	52	70	141	144	148
Goudali	2	49	22	47	21	20	180	48	132	40	46	66	139	142	148
Yakanaji	2	46	24	54	21	63	184	48	128	34	53	69	139	147	146
Goudali	2	49	22	51	24	12	182	46	129	31	41	65	139	138	132
Goudali	2	44	20	44	19	12	172	52	116	30	41	59	135	142	141
Yakanaji	2	43	21	44	20	26	155	35	92	26	38	54	128	127	126
Yakanaji	2	43	21	53	21	42	167	48	109	28	43	57	133	137	122
Yakanaji	2	40	20	50	23	40	166	49	112	26	42	56	130	136	128
Crossbreed	2	40	19	43	18	9	145	43	103	34	38	52	125	125	120
Goudali	2	42	19	47	22	6	172	47	115	28	44	63	133	144	138
Yakanaji	2	46	20	45	17	39	168	49	113	31	46	63	137	140	133
Yakanaji	2	48	22	48	20	46	170	47	104	32	43	61	131	141	125
Yakanaji	2	39	17	39	21	47	150	49	99	31	39	56	120	131	122
Bodeeji	2	48	22	45	21	44	162	49	109	29	41	62	121	132	120	202
Bodeeji	2	48	26	56	24	69	158	52	115	30	37	58	124	129	127	204
Bodeeji	2	43	23	51	23	60	168	53	117	34	42	61	120	130	139	201
Bodeeji	2	46	22	49	19	62	155	47	102	32	40	56	104	118	130	200
Bodeeji	2	44	20	50	21	48	161	43	104	36	47	60	122	124	142	201
Bodeeji	2	40	21	48	19	37	163	43	99	35	48.5	57	123	125	132.5	205
Bodeeji	2	43	21	48	19	53	153	43	97	33	42	57	117	127	135	186
Bodeeji	2	40	20	47	21	58	160	44	108	36	43	59	120	128	135	196
Bodeeji	2	43	20	46	22	51	162	43	113	33	46	60	125	133	136	189
Bodeeji	2	47	21	49	21	46	160	48	104	38	42	60	121	124	144	200

## Sheet: Cleaned_data_candis_analysis
Cattle breed	Muzzle circumference	Head width	Face length	Ear length	Horn length	Heart girth	Hock circumference	Tail length	Shoulder point width	Hip width	Chest depth	Withers height	Rump height	Body length	Scapula-ischial length
Goudali	37	22	44	23	0	168	41	98	37	42	68	136	130	107	180
Yakanaji	47	17.5	43	19	51	181	37.5	110	37.5	49	77.5	145	140	126	189
Goudali	33	19	45	22	0	180	38	103	33	46	72	130	129	103	160
Crossbreed	39	18	50	17	43	157	37	109	28	40	66	113	112	108	145
Bargouji	44	26	44.5	21.5	40	182	41	92	36.5	45	68	125	126	115	177
Bargouji	38	16	45	20	39	150	35	100	29	39	58	120	120	100	148
Bargouji	41	18	47	18	30	164	38	114	32	46	70	114	116	111	146
Yakanaji	41	16.5	41	18	35	161	38	105	35	46	71	132	130	118	180
Bargouji	40	20	48	15	24	160	34	100	37	44	58	110	110	115	158
Bargouji	41	17	43	18.2	41	172	37	102	28	45	63	132	131	113	178
Crossbreed	35	22	43	20	47	139	35	100	40	48	70	110	108	120	180
Bargouji	39	17	46	20	39	153	35	100	29	40	60	120	121	106	150
Yakanaji	46	18.5	43.2	22	50.5	177	38	110	38	50.5	77	147	145	126	190
Yakanaji	47	17.5	44	21	51.5	175	37	106	37	50	77	144	143	127	191
Yakanaji	46	22	44	20	50	168	43	94	36	44	75	132	131	122	185
Bargouji	31	20	33	18	37	120	33	97	38	40	65	100	99	110	170
Bargouji	37	18	40	14	40	152	36	89	31	40	66	112	109	100	153
Bargouji	33.5	20	46	23	30	182	39	100	34	47	73	131	130	100	163
Bargouji	34	21	46	22	35	185	39	110	35	48	74	131	132	110	166
Yakanaji	47	20	43	21	50	177	37	110	37	50	77	135	134	125	189
Yakanaji	48	20	44	22	51	179	38	115	39	51	79	139	139	130	191
Yakanaji	48.5	20	44	22	51	179	38.5	115	38	49.5	78.5	147	148	127	190
Bargouji	31	21	35	36	36	165	45	35	40	52	65	110	111	100	176
Dageeji	43	20	45	21	54	167	48	99	30	43	68	129	128	125	179
Bargouji	33	23	35	20	37	135	38	100	37	42	75	110	109	100	175
Bargouji	38	18	46	22	38	152	37	100	31	41	60	129	126	106	151
Bargouji	38	17	45	22	40	153	36	100	31	41	61	130	127	106	151
Bargouji	39	17	46	20	38	153	35	100	30	40	59	130	128	110	151
Bargouji	39	17	46	20	39	153	35	100	30	40	61	122	123	100	151
Bargouji	38	17	45	21	39	153	36	100	32	40	60	126	125	106	151
Bargouji	39	17	45	20	39	153	36	100	31	41	61	125	125	110	150
Bargouji	39	18	46	21	39	150	35	100	31	40	61	122	122	110	150
Bargouji	33	22	36	20	38	130	35	100	39	43	70	110	109	110	180
Bargouji	32	22	34	19	38	126	33	98	39	42	68	110	112	115	175
Bargouji	40	17	46	17	29	163	38	114	31.5	46	71	125	123	110	145
Goudali	32.5	20	46	22	0	183	38.5	110	33	45	72.5	132	130	110	161
Yakanaji	43	21	46	20	50	167	38	113	38	46	66	135	132	110	160
Bargouji	31	19	32	18	36	119	33	97	38	40	64	110	107	110	170
Bargouji	30	19.5	33	18	37	119	33	98	38	40	65	100	99	115	171
Yakanaji	35	22.5	43.5	21	48	140	35.5	100	41	49	71	120	118	120	181
Yakanaji	35.5	22	42.5	21	48	141	36	98	41	49	71	120	119	121	181
Yakanaji	43	17	41	20	50	160	38	113	36	47	75	133	130	120	181
Goudali	41	25	45	26	28	167	38	110	40	63	69	137	135	122	181
Yakanaji	47	17	43	19	50	180	38	100	37	50	77	144	145	130	185
Yakanaji	48	18	44	21	52	182	38	110	38	50	78	145	145	128	189
Yakanaji	52	24	46	23	65	140	44	115	41	51	79	147	142	128	186
Yakanaji	39	16	41	20	35	158	25	100	38	46	72	132	130	117	166
Yakanaji	38	16	42	19	35	158	26	100	39	47	72	132	130	117	167
Yakanaji	43	18	43	20	37	168	32	110	25	47	72	135	131	120	182
Yakanaji	43	18.5	43	20.5	38	170	25	110	25	47	72	135	132	120	182
Yakanaji	42	18	42.5	19	38	170	30	100	34	48	73	135	132	119	182
Bargouji	33	16	41	18	34	145	35	98	29	38	54	115	113	108	146
Bargouji	37	15	44	19	39	151	35	100	28	39	57	128	127	100	149
Yakanaji	43	15	40	21	55	179	35	100	33	45	77	139	140	130	178
Yakanaji	40	18	40	18	50	177	36	108	36	48	73	145	142	123	182
Yakanaji	45	17	41	20	50	182	38	110	37	50	78	145	144	121	188
Crossbreed	40	19	50	17	42	156	38	100	29	40	66	114	112	100	150
Crossbreed	39	18	51	18	44	159	38	110	30	40	68	118	115	110	150
Bargouji	38	19	47	16	25	158	37	99	36	43	57	104	100	113	156
Bargouji	35	18	45	15	26	152	36	100	35	42	55	103	100	110	154
Bargouji	40	21	48	16	25	159	35	100	38	44	60	115	110	115	158
Bargouji	41	20	48	16	25	158	34	100	38	43	59	117	115	110	155
Bargouji	38	20	43	17	39	153	38	90	33	40	66	114	113	100	152
Bargouji	37	19	41	15	38	151	36	90	32	39	65	116	114	100	152
Bargouji	40	18	46	18.5	30	163	37	110	33	45	70	121	117	110	145
Bargouji	41	19	46.5	19	30.5	162	37	110	32	45	70	123	120	110	145
Bargouji	41	19	48	19	33	164	37	116	33	47	71	125	124	115	147
Yakanaji	41	16	41	19	36	162	36	110	20	46	71	133	130	120	182
Yakanaji	40	16	39	18	35	160	38	100	33	45	70	131	129	118	180
Yakanaji	43	18	42	32	20	166	39	100	22	48	73	134	131	120	181
Dageeji	43	20	48	19	51	164	41	100	30	45	68	131	127	126	181
Bargouji	38	19	40	17	42	151	38	90	32	42	68	115	114	100	158
Bargouji	36	17	38	16	39	149	35	88	30	39	65	117	115	100	151
Bargouji	37	18	41	15	38	150	36	88	31	40	65	117	116	100	154
Yakanaji	47	19	43	23	51	177	39	116	38	51	78	148	147	127	192
Yakanaji	46	18	43	22	49	176	38	110	38	51	78	147	146	127	191
Yakanaji	47	17	45	22	52	180	38	110	37	51	77	147	144	127	190
Yakanaji	45	22	43	19	49	166	42	93	35	44	74	136	136	121	184
Yakanaji	46	23	44	20.5	50	167	42	94	37	45	76	138	136	122	185
Goudali	35	23	48	25	0	188	40	110	38	49	80	136	135	110	166
Yakanaji	48	19	44	22	51	178	38	108	38	50	78	147	145	127	190
Goudali	39	25	44	25	13	158	35	100	41	47	70	130	128	108	178
Yakanaji	52	23	39	23	61	188	43	108	40	49	80	147	144	126	186
Yakanaji	49	20	44	22	52	177	39	109	38	51	78	137	135	128	189
Bargouji	30.5	20	32	18	35	125	32	97	39	42	66	100	98	108	153
Dageeji	46	20	44	19	52	176	42	99	29	43	65	129	128	126	178
Bargouji	33	22	35	21	36	141	34	97	37	43	69	110	110	125	153
Bargouji	38	20	41	18	41	157	38	97	36	44	69	115	110	109	158
Bargouji	37	19	41	17	41	157	37	96	34	42	67	113	110	108	158
Bargouji	31	19	31	18	35	147	33	97	39	43	67	108	100	115	167
Bargouji	38	21	41	18	41	154	37	95	36	44	70	120	117	115	158
Bargouji	36	17	39	17	35	153	36	89	41	51	68	112	110	115	154
Bargouji	37	20	40	16	34	157	37	97	35	41	65	110	110	115	156
Bargouji	36	19.5	40	17	36	152	37	93	33	43	67	117	115	115	153
Bargouji	37	19	41	16	38	151	37	98	33	40	66	110	115	110	155
Bargouji	33	22	32.5	21	36	152	34	98	38	41	66	110	107	115	170
Yakanaji	52	23	44	23	67	178	39	105	38	49	78	150	149	133	189
Yakanaji	50	21	44	23	65	179	39	110	39	53	79	149	145	132	192
Yakanaji	50	23	38	24	59	176	44	108	39	48	79	148	146	125	183
Yakanaji	52	22	44.5	24	67.5	179	39	110	39	50	80	151	149	134	190
Yakanaji	50	21	44	22.5	51	179	39	110	38	51	77	147	146	129	185
Yakanaji	49	20	43	21.5	52	179	38	110	38	51	78	148	147	135	190
Yakanaji	49	21	44	23	52.5	178	38	110	38	51	78	147	146	130	189
Yakanaji	48.5	20	44	22	51	179	38	108	39	50	78	147	145	132	190
Yakanaji	49	20	45	23	52	179	38	110	38	50	78	147	145	128	188
Yakanaji	48	20	45	22	52	178	38	108	38	51	78	147	146	128	188
Yakanaji	52	23	40	24	60	179	43	109	41	49	80	147	145	138	187
Yakanaji	51	24.5	39	23.5	59	187	42	110	41	51	79	148	146	139	188
Yakanaji	51	24	40	24	60	188	42	110	40	50	80	147	145	141	187
Yakanaji	44	18	40	23	47	175	37	100	36	47	75	143	143	128	189
Dageeji	46	20	50	20	48	170	53	98	28	44	68	136	134	129	190
Yakanaji	45	17.5	42	23	49	176	38	109	38	49	76	145	145	127	189
Yakanaji	45	18	42	23	50	176	38	115	38	50	77	147	146	127	190
Yakanaji	48	20	43	23	51	177	40	116	38	52	78	148	146	127	190
Yakanaji	47	19	42	24	50	176	40	116	38	51	70	148	147	127	192
Yakanaji	45	19	42	22	50	178	39	110	37	50	77	148	145	128	191
Yakanaji	46.5	20	43	23.5	52	180	39	110	39	50	78	148	147	132	191
Bargouji	33	23	35	21	38	130	35	98	40	41	66	110	109	98	170
Yakanaji	46	22	43	22	50	167	43	93	37	44	74	137	132	128	183
Yakanaji	46	19	43	21	52	176	37	100	37	51	76	143	145	131	190
Yakanaji	46	19	43	20	50	178	36	100	36	49	76	145	147	132	190
Dageeji	44	20	50	18	30	176	51	94	32	44	64	125	124	122	172
Bargouji	39	18	46	21	42	154	37	100	32	41	60	128	126	118	151
Yakanaji	35	25	43	22	46	139	36	110	40	48	71	110	108	102	178
Bargouji	41	17.5	42	18	42	172	36	100	28	45	63	133	132	132	178
Bargouji	39	21	48	16	24	161	35	100	37	44	58	117	116	108	158
Yakanaji	52	24	47	23	60	140	41	110	40	50	80	145	143	138	183
Bargouji	41	18	48	19	30	164	38	115	32	46	71	124	123	111	147
Bargouji	38	17	45	21	40	152	36	100	30	39	59	128	126	115	149
Goudali	33	19	45	22	0	183	38	103	33	46	72	131	130	125	160
Yakanaji	47	18	43	20	51	182	38	105	37	49	78	135	134	130	189
Dageeji	46	20	50	20	48	170	53	98	28	44	68	136	134	129	190
Goudali	38	22	45	23	0	168	41	99	37	42	69	136	137	123	181
Bargouji	39	19	50	18	43	156	38	100	29	40	66	115	113	108	145
Bargouji	38	18	42	20	37	152	36	98	32	40	60	115	110	108	148
Bargouji	38	28	44	19	37	153	35	98	36	45	69	105	100	97	177
Dageeji	45	20	50	19	46	181	53	100	28	46	69	136	135	128	189
Yakanaji	47	18	42	19	56	181	38	100	37	48	78	145	146	129	191
Yakanaji	40	20	48	19	52	167	38	100	29	40	66	113	112	110	146
Bargouji	41	19	47	18	37	164	38	100	39	47	70	108	111	112	146
Bargouji	39	18	46	21	40	160	37	100	31	41	60	129	121	116	150
Yakanaji	45	21	45	20	50	168	43	94	36	45	74	137	135	128	185
Dageeji	45	20	50	20	52	178	53	98	33	45	66	131	130	128	178
Bargouji	37	19	42	16	37	153	36	89	32	41	66	117	114	100	154
Yakanaji	47	18	40	20	52	181	38	110	38	49	77	150	145	126	189
Yakanaji	38	29	48	17	43	160	35	100	29	40	66	114	112	100	153
Goudali	33	19	43	22	0	180	39	100	38	47	72	133	130	108	160
Yakanaji	46	19	44	21	50	176	38	110	38	51	77	147	142	126	190
Yakanaji	40	19	43	19	43	173	38	100	45	50	63	136	134	115	177
Yakanaji	34	26	44	21	41	180	41	90	38	45	68	137	133	110	171
Yakanaji	48	20	50	19	53	192	40	98	36	47	60	126	124	128	164
Yakanaji	48	21	51	20	58	190	43	97	38	49	71	131	128	126	185
Boboji	48	22	50	19	45	162	34	92	32	42	53	114	118	121	155
Yakanaji	49	19	51	20	53	192	39	98	35	46	60	125	123	128	161
Yakanaji	50	19	50	19	54	180	38	97	34	45	58	120	122	126	160
Crossbreed	45	19	46	20	12	168	38	86	39	45	65	130	128	120	164
Yakanaji	49	20	48	20	50	184	43	79	40	49	72	146	144	123	178
Yakanaji	51	19	50	18	55	190	38	98	34	45	56	121	125	130	172
Yakanaji	50	20	50	18	71	191	35	88	28	44	66	129	126	125	183
Yakanaji	49	28	50	22	59	201	42	84	41	46	70	145	142	130	185
Crossbreed	47	18	50	22	28	170	36	100	30	44	57	126	128	125	156
Yakanaji	48	20	49	18	49	181	46	106	29	46	71	139	136	125	166
Yakanaji	47	20	49	18	48	188	46	98	30	46	70	140	136	125	168
Yakanaji	56	23	54	21	49	187	42	94	43	47	60	141	140	125	167
Yakanaji	54	22	54	21	49	176	43	93	44	48	64	144	142	125	170
Yakanaji	52	22	53	20	48	189	43	93	45	46	66	143	141	126	171
Yakanaji	50	23	49	21	58	195	42	84	41	46	70	151	148	128	183
Bodeeji	48	21	48	20	56	184	38	97	34	44	64	140	137	128	181
Yakanaji	46	20	49	18	41	187	35	99	32	41	69	132	130	121	181
Yakanaji	46	19	46	17	35	181	39	92	39	45	60	131	132	120	169
Yakanaji	50	22	47	21	59	186	42	80	40	48	72	151	148	124	180
Yakanaji	49	21	46	20	62	183	42	80	40	47	71	151	143	123	181
Yakanaji	50	23	48	20	57	178	41	82	40	47	70	150	149	123	182
Boboji	46	19	45	20	27	166	39	85	30	42	54	109	110	97	130
Crossbreed	46	20	46	21	32	180	38	82	34	40	66	121	120	118	168
Crossbreed	46	20	48	20	30	180	48	99	28	45	60	130	128	128	188
Boboji	42	23	43	20	38	169	36	83	35	42	60	115	112	112	154
Boboji	40	22	40	20	30	168	34	83	34	40	58	110	109	110	153
Boboji	42	22	40	20	29	170	35	82	34	41	60	112	111	115	158
Yakanaji	45	21	47	20	27	183	39	78	33	36	54	128	125	126	152
Yakanaji	46	22	48	20	31	182	41	80	32	38	58	132	130	127	164
Boboji	48	20	46	18	45	173	34	92	33	41	54	115	119	120	156
Yakanaji	46	20	49	20	56	183	45	100	30	40	56	129	130	132	190
Yakanaji	45	20	50	20	54	182	44	98	34	40	64	139	138	130	192
Yakanaji	45	20	51	20	50	183	48	101	26	44	54	127	126	128	184
Dageeji	45	20	50	20	52	178	48	98	33	45	66	131	130	128	178
Yakanaji	46	20	50	20	44	187	48	100	25	48	68	137	138	134	188
Yakanaji	45	20	50	20	42	185	50	102	30	44	65	128	127	135	190
Yakanaji	46	20	50	20	58	178	51	103	44	55	75	146	147	136	196
Crossbreed	45	18	46	17	39	167	44	83	30	42	59	123	122	126	178
Crossbreed	45	20	47	20	15	184	48	99	30	44	59	130	130	128	192
Dageeji	46	20	50	20	48	170	48	98	28	44	68	136	134	129	190
Yakanaji	46	20	48	20	40	176	48	98	30	37	58	125	128	126	186
Crossbreed	46	20	49	20	56	189	48	99	25	40	68	130	127	130	190
Yakanaji	45	20	48	20	46	180	50	102	32	44	60	137	138	128	189
Dageeji	45	20	50	19	46	181	48	100	28	46	69	136	135	128	189
Crossbreed	48	19	46	18	45	180	34	92	32	40	54	112	114	120	155
Yakanaji	44	20	50	20	60	178	48	104	32	46	66	135	133	132	186
Bodeeji	46	20	50	20	60	182	45	106	31	48	67	138	136	135	188
Bargouji	44	19	48	20	46	170	48	97	30	46	64	123	122	125	179
Yakanaji	46	20	50	20	48	185	50	103	31	46	70	137	135	136	192
Yakanaji	46	20	49	20	62	181	50	99	32	46	68	146	143	140	198
Bodeeji	48	20	47	19	75	179	44	99	38	48	68	142	139	132	189
Boboji	48	20	49	18	25	160	38	89	29	44	60	113	114	118	158
Boboji	48	20	50	18	20	160	36	87	30	43	61	112	112	121	164
Boboji	48	20	50	18	15	166	40	86	28	44	60	111	112	120	163
Yakanaji	46	20	51	20	48	190	50	100	32	46	72	137	136	140	194
Bargouji	45	19	48	19	48	175	46	98	30	46	65	130	128	126	190
Yakanaji	46	20	50	20	56	182	50	102	32	46	70	141	138	140	197
Yakanaji	46	19	48	20	25	184	50	106	34	47	69	144	140	141	198
Yakanaji	46	20	50	20	58	181	49	104	30	48	71	140	138	138	195
Yakanaji	46	20	50	21	56	174	50	102	30	48	70	140	137	138	196
Dageeji	44	20	50	18	30	176	46	94	32	44	64	125	124	122	172
Yakanaji	45	20	50	21	52	179	50	100	32	46	70	132	130	140	195
Yakanaji	46	20	50	21	63	189	50	106	32	46	70	139	137	140	196
Boboji	47	20	48	18	18	156	38	84	28	42	58	110	112	122	160
Yakanaji	46	20	50	21	62	188	50	108	32	46	70	139	137	140	198
Bargouji	48	21	50	18	30	166	40	94	32	44	64	125	124	122	172
Bodeeji	48	21	48	21	73	182	45	103	34	46	65	140	138	135	194
Yakanaji	46	20	50	21	56	185	50	106	31	49	70	140	135	140	196
Yakanaji	46	19	50	22	23	192	50	110	33	48	70	142	137	142	200
Boboji	46	20	47	18	42	169	40	93	30	44	60	110	111	119	162
Bargouji	46	19	46	17	48	164	38	94	29	39	60	128	127	120	169
Crossbreed	46	20	48	20	10	183	50	100	25	44	57	138	139	128	191
Dageeji	46	20	48	19	52	176	48	100	29	43	68	130	128	127	180
Dageeji	45	20	48	19	62	175	50	98	30	43	66	132	131	128	181
Yakanaji	46	20	49	20	60	186	52	101	30	44	70	140	138	130	190
Yakanaji	46	20	50	20	63	184	53	102	30	45	71	139	137	132	194
Yakanaji	46	20	48	19	58	182	50	102	30	46	70	137	135	132	188
Boboji	46	21	48	20	15	152	42	82	25	42	53	102	103	101	126
Boboji	47	20	50	18	15	162	40	84	29	44	60	115	116	122	162
Boboji	48	21	50	18	18	158	39	88	26	44	60	112	112	118	158
Bodeeji	48	20	48	21	71	183	43	101	33	45	62	139	138	133	194
Yakanaji	46	20	48	20	35	180	48	103	36	44	72	145	142	130	196
Yakanaji	46	20	48	20	58	174	45	100	35	46	69	142	135	130	190
Yakanaji	48	20	50	20	62	181	45	98	36	47	70	133	130	128	186
Goudali	49	18	48	21	8	191	39	89	38	41	61	140	138	121	163
Dageeji	45	20	50	19	54	181	50	102	29	46	66	130	128	122	183
Yakanaji	46	20	50	20	62	179	49	103	28	48	67	136	134	138	190
Yakanaji	46	20	50	21	56	185	50	106	31	49	70	140	135	140	197
Yakanaji	47	20	48	19	48	189	48	98	28	42	68	140	137	138	186
Bargouji	48	20	50	20	40	175	46	94	29	44	66	125	124	128	172
Boboji	47	20	48	18	30	158	40	86	28	44	60	108	110	120	163
Boboji	47	20	48	18	18	149	37	82	28	44	54	100	102	120	150
Crossbreed	46	20	48	19	40	167	48	98	28	46	59	126	129	127	180
Bodeeji	48	20	48	19	74	182	43	102	38	48	70	142	139	132	189
Yakanaji	46	21	48	20	34	189	50	101	30	48	72	143	140	146	198
Bargouji	47	20	48	18	40	186	46	94	32	44	64	120	118	122	164
Yakanaji	46	20	50	21	66	188	50	100	34	49	70	140	138	140	196
Bodeeji	48	20	47	21	72	185	49	101	33	46	68	141	138	135	198
Bodeeji	48	20	48	21	77	183	48	104	33	45	69	139	137	135	194
Boboji	47	20	48	18	28	158	38	86	28	44	58	111	112	121	162
Boboji	48	19	48	18	26	158	37	85	28	43	56	108	110	110	158
Yakanaji	46	20	50	20	54	188	50	106	30	49	70	140	135	140	197
Boboji	48	20	48	18	20	159	40	85	28	44	58	110	110	120	160
Bodeeji	48	20	48	21	78	183	47	100	33	48	68	139	138	133	195
Bodeeji	48	20	48	21	68	185	48	104	33	45	68	139	138	133	194
Bargouji	48	21	50	18	38	166	40	94	32	44	64	125	124	128	178
Boboji	46	20	48	18	20	150	38	82	28	44	38	111	112	120	160
Bodeeji	48	20	48	21	71	186	48	100	33	45	62	139	138	133	194
Bodeeji	48	20	47	21	67	183	43	102	33	46	68	139	138	133	190
Yakanaji	46	20	50	21	56	180	50	102	31	49	70	140	135	139	194
Yakanaji	46	20	50	20	58	185	50	103	30	46	69	134	132	140	196
Boboji	47	20	48	18	28	149	38	80	28	44	58	110	111	120	160
Bodeeji	48	20	48	21	71	183	43	100	33	45	72	140	138	133	194
Yakanaji	46	20	50	21	66	180	50	106	30	47	69	138	135	140	192
Bodeeji	46	20	48	20	71	183	48	104	33	45	68	139	138	133	194
Yakanaji	46	20	50	21	58	185	50	100	30	46	70	140	137	140	193
Yakanaji	46	20	50	20	56	178	50	106	31	49	70	139	136	140	196
Yakanaji	46	20	50	20	64	189	48	108	30	46	66	138	136	139	196
Yakanaji	46	19	50	21	63	179	50	107	31	46	70	139	137	140	197
Dageeji	46	20	50	20	45	174	50	101	30	46	68	138	136	130	190
Bodeeji	48	19	48	21	74	183	46	101	33	48	62	140	138	133	194
Crossbreed	48	20	48	21	71	187	45	104	32	45	72	143	141	133	197
Boboji	49	21	50	18	28	158	40	93	32	43	63	123	122	118	168
Bargouji	45	20	49	20	38	172	48	98	30	44	64	124	123	127	172
Bargouji	46	20	48	17	50	175	38	89	30	44	66	128	129	127	178
Boboji	48	22	46	18	30	152	45	94	26	43	62	115	117	105	166
Boboji	48	22	45	18	27	156	43	92	25	36	65	112	113	104	165
Boboji	47	20	48	18	28	160	40	85	32	43	60	115	117	107	153
Bargouji	46	20	48	19	38	162	38	92	26	35	65	118	117	125	174
Crossbreed	48	20	50	19	42	161	46	106	32	43	64	123	124	125	178
Crossbreed	48	20	47	20	38	180	42	95	28	40	70	128	126	123	180
Crossbreed	46	20	50	20	48	170	49	102	29	46	67	131	130	128	189
Yakanaji	46	20	52	22	20	194	50	108	33	48	71	143	139	142	200
Dageeji	46	20	49	20	46	170	50	102	31	45	68	135	134	128	189
Yakanaji	44	19	43	18	14	180	42	96	34	46	62	130	128	122	180
Goudali	45	22	48	21	10	170	40	89	38	44	65	133	130	125	176
Boboji	47	20	43	17	32	150	32	82	30	38	50	110	111	108	152
Yakanaji	46	21	48	21	52	186	41	102	30	44	61	130	132	129	171
Boboji	48	20	44	18	39	150	32	81	29	37	49	108	110	110	150
Yakanaji	47	21	48	22	54	188	42	102	32	44	66	139	136	133	176
Yakanaji	47	21	48	22	50	181	41	118	30	44	60	132	131	130	170
Yakanaji	46	20	44	20	31	182	39	99	30	42	60	122	124	125	168
Yakanaji	48	20	45	21	46	184	40	102	29	44	59	126	127	126	169
Yakanaji	46	20	44	21	48	182	35	72	30	42	62	122	126	125	168
Goudali	45	20	50	19	0	181	50	102	29	46	66	130	128	122	183
Goudali	47	22	56	24	0	194	52	108	35	47	67	147	144	154	196
Goudali	46	20	44	21	0	182	35	72	30	42	62	122	126	125	168
Yakanaji	48	21	47	21	67	188	37	110	36	50	70	146	141	152	197
Bodeeji	48	20	49	21	72	180	42	102	30	42	70	142	141	133	194
Yakanaji	47	21	45	20	63	186	38	109	35	50	70	145	142	150	195
Yakanaji	46	21	52	21	52	179	42	91	35	50	68	143	138	151	195
Bargouji	51	21	50	19	52	185	40	89	32	40	58	122	120	124	174
Bodeeji	46	20	46	20	66	170	37	108	36	49	69	145	140	150	194
Crossbreed	46	20	50	20	32	180	50	100	29	45	66	130	128	127	188
Bargouji	45	20	44	19	38	160	40	83	33	44	60	130	127	130	173
Yakanaji	46	20	51	21	46	181	50	108	32	48	70	142	137	135	192
Crossbreed	45	20	51	21	28	180	50	108	30	49	68	134	132	128	194
Bargouji	45	20	47	18	30	168	38	92	30	43	66	127	128	125	177
Boboji	46	20	48	18	28	169	40	81	30	43	58	110	111	118	160
Boboji	48	20	48	18	30	150	42	82	32	42	59	113	112	120	164
Yakanaji	46	21	45	18	30	186	45	85	32	36	62	136	133	134	190
Yakanaji	46	21	51	21	51	180	39	91	30	42	63	126	123	125	171
Crossbreed	45	19	44	19	41	178	38	82	33	42	59	130	127	130	174
Crossbreed	45	20	47	18	34	181	45	86	32	43	59	122	120	125	180
Yakanaji	46	20	48	20	64	188	45	103	32	45	63	131	129	130	186
Yakanaji	48	20	50	20	62	181	45	98	37	46	70	132	130	128	186
Yakanaji	46	20	47	20	57	174	46	100	34	46	69	142	135	130	190
Bodeeji	50	21	50	20	64	180	42	90	31	40	65	135	133	132	187
Crossbreed	45	20	46	17	37	168	44	83	30	42	58	123	122	126	178
Crossbreed	46	20	47	18	33	181	46	86	33	43	60	122	120	125	182
Yakanaji	54	21	53	18	20	180	43	92	36	43	62	130	130	127	174
Yakanaji	46	20	48	20	60	183	41	103	32	44	63	131	127	130	186
Yakanaji	48	21	53	20	59	181	46	97	37	46	70	133	130	128	186
Yakanaji	47	21	49	21	37	182	48	101	36	44	66	145	142	130	196
Bodeeji	48	20	48	19	75	182	43	102	38	48	70	142	139	132	189
Yakanaji	42	27	50	19	58	162.5	45	111	32	41	60	132	130	130	174
Yakanaji	45	22	52	23	60	165	43	105	30	44	63	132	130	123	194
Crossbreed	44	27	50	25	62	170	50	102	37	51	62	132	133	126	188
Crossbreed	48	25	46	26	60	175	48	103	35.6	48.5	60	129	132	125	173
Yakanaji	46	22	47	24	49	182	49	96	36	46	60	130	130	136	192
Crossbreed	42	22	45	22	41	168	52	85	33	45	60	137	134	113	194
Yakanaji	46	24	47	21	56	170	49	104	38	52	65	137	136	123	177
Yakanaji	43	28.5	49	21	66.5	172	51	111	32	45	66	146	146	123	160
Crossbreed	47	27	52	23	65	173	47	106	33	52	65	133	132	128	164
Crossbreed	50	20	48	23	69	171	44	110	38	47.5	65	134	134	128	190
Yakanaji	49	27	49	25	62	175	48	111	32.5	48.3	68	131	132.5	121	171
Yakanaji	45	22	50	21	65	172.5	44.5	110	37	50	66	130	129.5	124	174
Yakanaji	45	21	48.5	21.5	62	169	48	104	34.5	45.5	58	139	138	130	180
Yakanaji	46	25	46	23	49	168	46	97	39	51	63	135	136	120	186
Yakanaji	46	21.5	49	22	66	171	46	110	34	46	65	130	131	124	186
Yakanaji	45	19	41	18	45	169	50	103	30	47	61	130	132	118	190
Yakanaji	46	25	56	19.5	68	169	51	99	36	48	67	138	137	122	187
Yakanaji	47	21	49	25	58.5	170	54	95	37	46	60.5	130	130	122	178
Yakanaji	47	20	48.5	20.5	61	163	42	92	36	44	60	124.5	124	120	182
Yakanaji	44	21	51.5	25	53	162	44	104	37	43	62	137	136	114	174
Yakanaji	45	21.5	51	21	64	158.5	42	106	33	45.5	60	134	130	119	186
Yakanaji	46	25	52	22	60	162	47	112	32	48.5	64	138	137	125	186
Yakanaji	42	20	60	19	68	159	47	116	35	48	55	126	126.5	133	196
Yakanaji	47	19	51	25	57	161.5	42	98	33	46	63	135.5	136	121	189
Yakanaji	47	20	54	21	69.5	165.5	45	101	32	50	65	130	132	119	180
Crossbreed	51	23	45	20	32	160	42	107	30	44	59	136	132	124.5	186
Yakanaji	51	26	46	21	53	168.5	47	111	36	47	62	128	130	126	186
Crossbreed	46	22	44	19	13	164.5	46.5	109	33.5	43	59.5	129	128.5	121	190
Crossbreed	46	20	46	19	50	165	47	116	34	47	63	133	132	128	187
Yakanaji	51	20	49	21	58	164	48	114	31	44.5	61	135	134	127	178
Yakanaji	49	20	52	20	66	180	47	112	32.5	52.5	59	130.3	128	130	182
Yakanaji	46	23	48	22	64	172	46	110	34	48	60	136	134	122	174
Crossbreed	44	25	48	26	38	158	46	99	36	48	61	124	123	118	186
Yakanaji	54	27	47	27	47	171.5	47	100	34	49	65	140	139	124	186
Yakanaji	43	22	46	23	43	172	48	104	30	51	64	133	132	126	196
Yakanaji	46	24	51	25	63	174	47	100	36	48	62	133.5	133	123	189
Yakanaji	38	18	47	18.5	58	186	46	120	34.5	44.5	58	130	130	120	200
Yakanaji	38	20	44.5	20	58	163	44.5	96	33	43	57.5	125	125	122	205
Boboji	38.5	17	41	16	23	146	36	87	36.5	37	52	119	118	89	180
Crossbreed	39	18	40	16.5	41	184	38	97	32.5	39	60	128.5	127	111	198
Crossbreed	38	17.5	42	15	24	137.5	37	112	29	40	52	120	122.5	87	180
Crossbreed	43	19	43	18	42	162	33	103	33.5	40	59	125	122	100	197
Crossbreed	42	17	42	23	44	170	39	96	30	42	67	130	130	100	205
Crossbreed	46	21	46	19	48	165	45	102	43	50	61	129	126	112	186
Yakanaji	41	19	50	19	58	159	43	87	31	44	57	129	128	113.5	186
Crossbreed	41	20	49	23	52	158	45	112	32	41.5	58.5	133	130	124	196
Crossbreed	48	20	48	21	22	162.5	45	96	33.5	46	60	128	128	111	189
Yakanaji	40	19	49	20	45	154	42	94	28	41	60	130	130	119	203
Yakanaji	38	24	48	22	47	172	47	115	40	45	66	122	122	107	198
Crossbreed	40	18	47	20	29	164	40	100	33	44.5	60	130	131	106	187
Yakanaji	44	19	45	22	62	180	46	93	33	44	65	133	133	125	205
Crossbreed	44	19	44	22	50	165	48	1002	34	48	60	137	136	131	186
Yakanaji	47	20	45	21	62	159	44	103	32	43	56	132	131.5	128	186
Crossbreed	45	21	44	20	42	156	44	100	31	44	58	133	132	121	196
Yakanaji	44	22	50	22	65	163	48	109	30	45	61	136	135	133	189
Yakanaji	44	21	46	21	53	170	46	118	34	46	64	132	133	126	174
Yakanaji	42	20	46	18	38	164	44	95	34	43	55	122	121	120	194
Yakanaji	45	21.5	48	20	62	169	44	102	34	48	63	132	134	130	188
Yakanaji	48	23	51	22	66	176	51	114	39	52	64	132	134.5	125	173
Crossbreed	42	23	54	20	45	162	43	109	33	47	61.5	138	137.5	125	192
Yakanaji	40	22	43	18	45	164	48	90	34	44	59	131	130	121	194
Crossbreed	58	30	58	21	61	193	54	131	43	49	69	148	147	142	177
Crossbreed	46	21	48	21	62	185	47	118	33.5	47	68	130	134	138	160
Yakanaji	40	21	44	24	55	176	47	108	39	50	62.5	134	136	122	202
Crossbreed	38	20	46	24	49	162	44	91	33	43	57	130	130	110	214
Yakanaji	41	20	40	21	53	168	44	101	33	45.5	60	131	136	104	201
Bodeeji	46	19.5	47	21	54	180	46	103	36	44	64	136	134	124	200
Yakanaji	40	18.5	51	22	50	161	41	96	34	46	63	130	136	122	201
Crossbreed	39	20	49	16.5	49.5	148	43.5	95	32	41.5	60	131	130	104	205
Yakanaji	48	21	52	25	60	171	51	112	44	48	67	122	125	115	186
Crossbreed	39	24	48	23	56	175	51	71	34	40	58	116	110	113	196
Boboji	37	19	43	20	27.5	150.5	40	83	31	44	57.5	102	103	115	189
Crossbreed	38	21	47	25	42	160	46	113	31	41	59	125	126	114	200
Bodeeji	45	18	50	24	49	177	44	112	35	54	63	133.5	132	122	204
Crossbreed	41	21	45	21.5	47.5	166	43	117	30	45	60	133	132	120	212
Bodeeji	43	23	52	24	63	190	45	115	44.5	50	65.5	140	139.5	129	244
Yakanaji	42	18	51.5	23	50	162	41	119	38	45.5	58.5	130	130	123	181
Yakanaji	42	21	47	19	56	159	46	102	30	45	62	132	132	123	178
Yakanaji	41	19	41	18	42	158	44	86	32	42	61	127	126	116	178
Yakanaji	42.5	20	47	19	57	165	43.5	120	32	46	64	131	132	128	188
Yakanaji	41	21	48	20	53	176	46	104	37.5	49	66	138	135	124	183
Yakanaji	42	23	46	21	42	168	47	101	39	47	62	137	136	115	177
Yakanaji	38	21	47	18	46	158	40	91	30	42	59	133	131	124	189
Yakanaji	41	20	47	17	55	162	44	96	37	49	60	125	124	126	170
Crossbreed	41	18	46	23	38	160	45	99	31	45.5	62	129	130	122.5	189
Crossbreed	47	21	47	23	74	178	46	112	40	48	62	139	137	132	190
Crossbreed	45	21	47	19	34	177	48	96	40.5	48	62	135	135	137	181
Crossbreed	38	20	47	20	48	160.5	43.5	98	31	40	57	127	126	124	145
Yakanaji	46	21	46.5	20	58	162	45	98	29.5	43	60	127	126	120	178
Yakanaji	42	20	44	23	51	157	43	106	30	42	55	131	130	113	177
Yakanaji	40	21	43	22	55	162	46	107	34.5	43.4	61	127	130	120	189
Crossbreed	44	21	47	18	31	169	52	92	38	48	58	126	125	127	191
Boboji	45	19.5	43	17	0	160	43	84	34	44	60	117	120	128	146
Yakanaji	46	22.5	47	22	62	180	46	106	39.5	52	62	130	133	131	176
Yakanaji	39	18	48	21	55	172	44	108	36	45.5	62	133	131	130	170
Yakanaji	42	18	45	22	44	173	45	95	37.5	46	63	135	132	127	170
Crossbreed	46.5	23	47	23	38	185	45	99	39.5	52	64	140	140	136	185
Yakanaji	42	22	54	20	49	180	43	101	38	46.5	66	140	136	117	183
Crossbreed	40	21.5	51.5	24	65	173	44	111	35.5	47	67	135	134.5	120.5	203
Crossbreed	43	21	50	20	50	180	44	100	37	49	63	136	136	114	151
Yakanaji	44	22	52	25	59	165	45	96	44	50	64	123	125	114	178
Crossbreed	39	18	44	22	36	160	46	89	33	41	56	130	128	105	178
Yakanaji	45	19	46	21	62	175	51	121	34	45	65	142	141	127	158
Yakanaji	44	19	47	20	51	165	49	103	34	46	64	132	131	124	183
Crossbreed	44.5	20	44	18	40	168	50	93	37.5	48	62	130	130	120	147
Crossbreed	46	20	60	19	64.5	180	46	105	36.5	46	62	130	130	125	149
Yakanaji	41	19	45	18	40	162	46	105	34.5	45	63	128	130	121	160
Yakanaji	41	19.5	53	20	67	177	48	92	33	46	67	128.5	130	123.5	189
Yakanaji	45	21	52	25	72	177	44	108	37	49	67	136	138	127	190
Yakanaji	36	19	42	19	56	154	44	85	33.5	44	61.5	126	127.5	121.5	181
Crossbreed	44	22	52	25.5	72	165	46	102	35	47.5	62	138	136	124.5	165
Crossbreed	46	22	54	20	84	173	46	105	32	44	65	140	139	137	178
Yakanaji	42	19	45	20	60	165.5	46	101	35	46.5	63	130	130	128	177
Yakanaji	43	19	48	19	68	169	47	105	37	51	65	140	140	121	189
Crossbreed	43	20	46	24	32	162	53	107	34.5	47	63	130	131	131	191
Yakanaji	40	19	46	20	38	159	42	106	30	46.5	58	124	123	107	176
Crossbreed	44	19	46	24	29	165	48	106	37	50	63	138	137	130	166
Yakanaji	43	20	50	20	46	182	49	106	37.5	43	65	130	132	121	170
Yakanaji	44	23	51	22	74	183	46	107	36	45	66	130	135	124	170
Yakanaji	45	17	48	18	56	161	45	93	36	44	63	128	129	126	185
Yakanaji	42	23	48.5	21	88	167	46	105	41	48.5	62	121.5	126	129	176
Yakanaji	45	26	48	23	61	177	46	102	32	47	64	134.5	135	128	170
Yakanaji	44	25	50	23	74	174	45	116	38.5	45	64	127	130	134	170
Yakanaji	40	26	50	25	78	163	44	111	33	36	60	128	129	126	185
Yakanaji	44	22	53	22	57	188	50	119	41	47	65.5	143	143.5	130	196
Yakanaji	43	20	54	24	63	180	51	125	37	45.5	67	140	142	127	189
Crossbreed	48	21	54	22	47	170	47	104	35.5	47	64	127	130	115	200
Crossbreed	45	19	47	26	39	172	50	112	37	48	68	136	137	124	205
Yakanaji	42	21	50	24	49	170	47	105	35	46	61.5	134	135	127.5	180
Yakanaji	46	22	47	21	59	170	42	105	36.5	44	70	133.5	134	123	198
Yakanaji	46	19	56	20	52	170	52	111	33	48.5	65	131	135	118	197
Crossbreed	45	22	44	23	45	160	42	99	34	46	64.5	128	125	112	205
Yakanaji	42	17	50	22	51	171	48	90	38	46	64	139	137	112	186
Yakanaji	46	20	52	22	57	180	50	100	38.5	48	68	132.5	135.5	123	186
Yakanaji	46	21	47	20	59.5	158	45	100	40	47	62	121	125	115	196
Yakanaji	45	21	47	20	53	162	43	109	33	49	55	129	130	119	189
Yakanaji	46	20	47	20	52	162	48	105	36	52	60	125	124	111	203
Yakanaji	41	20	44	20	50	165	41	105	34	47	59	126	123	110	198
Crossbreed	44	21	47	24	53	162	46	110	39	48	58	129	130	122	187
Crossbreed	44	23	51	23	34	164	42	95	33	48	60	125	124	116	205
Crossbreed	44	21	40	26	56	161	43	92	36	47	64	121	122	127	186
Crossbreed	44	20	49	21	54	165	48	101	32	45	61	128	126	120	186
Crossbreed	42	18	47	21	48	153	42	96	29	41	55	123	123	108	196
Yakanaji	48	28	50	23	37	168	54	95	34	44	64	133	132	118	189
Yakanaji	45	20	51	18	57	164	47	100	29	46	66	132	130	114	174
Crossbreed	45	22	49	23	64	160	50	95	32	47	58	120	119.7	122	194
Yakanaji	41	25	54	20.5	62	166	48	115	32	45	65	139	137	119	188
Yakanaji	44	25	53	21	60	163	49	108	34	46	62	132	133	122	173
Crossbreed	42	26	49	19	59	155	50	101	33	45	56	117	120	111	192
Yakanaji	47	30	53	23	65	170	52	102	39	51	61	135	132	112	194
Yakanaji	42	23	48	20	47	164	52	110	33	44	60	126	128	122	177
Crossbreed	42	21	46	19	55	156	48	102	27.5	40	57	122.5	122	114	160
Yakanaji	48	22	45	21	44	162	49	109	29	41	62	131	132	120	202
Yakanaji	48	26	56	24	69	158	52	115	30	37	58	130	129	117	204
Yakanaji	43	23	51	23	60	168	53	117	34	42	61	130	130	119	201
Crossbreed	46	22	49	19	62	155	47	102	32	40	56	119	118	100	200
Yakanaji	44	20	50	21	48	161	43	104	36	47	60	122	124	122	221
Yakanaji	40	21	48	19	37	163	43	99	35	48.5	57	123	125	122.5	205
Yakanaji	43	21	48	19	53	153	43	97	33	42	57	127	127	115	186
Yakanaji	40	20	47	21	58	160	44	108	36	43	59	130	128	115	196
Crossbreed	43	20	46	22	51	162	43	113	33	46	60	135	133	126	189
Yakanaji	47	21	49	21	46	160	48	104	38	42	60	121	124	124	200
Yakanaji	44	20	46	20	60	158.5	48.5	109	36.5	45	60	130	135	127	204
Keteeji	45	23	50	28	39	150	42	89	42	45	71	137	137	129	212
Keteeji	50	23	54	26	37	150	39	100	46	47	71	138	135	128	244
Keteeji	41	24	52	24	61	165	38	96	36	49	63	141	148	145	151
Keteeji	41	20	51	24	38	154	39	99	41	44	67	139	137	119	178
Keteeji	51	24	51	23	41	145	30	89	43	47	70	137	135	127	178
Keteeji	49	23	55	26	37	159	40	105	46	47	78	138	135	127	158
Yakanaji	49	23	52	23	72	167	39	45	42	45	69	141	140	142	183
Keteeji	45	19	48	25	48	169	39	99	38	49	61	136	137	119	147
Keteeji	42	19	52	23	37	150	38	99	40	44	65	138	135	121	149
Keteeji	46	25	52	28	36	143	42	107	41	43	74	128	139	126	189
Keteeji	46	29	48	29	45	169	40	112	48	50	74	139	140	140	190
Bargouji	48	23	52	23	39	152	32	39	42	45	69	131	130	127	181
Keteeji	49	25	54	25	70	167	39	45	41	45	65	143	143	142	145
Bargouji	51	23	55	24	39	141	32	72	39	41	57	130	131	127	148
Keteeji	50	23	55	24	26	139	40	109	45	48	69	130	130	126	177
Keteeji	45	24	53	28	36	142	41	107	41	44	74	137	138	126	189
Keteeji	50	23	51	23	41	143	35	65	43	45	65	137	138	142	191
Keteeji	52	24	52	25	32	140	40	109	44	47	71	142	141	130	146
Keteeji	47	30	49	28	58	165	40	112	47	50	72	148	148	139	146
Keteeji	43	19	54	25	49	170	40	121	35	45	62	144	141	135	170
Bargouji	50	23	55	24	29	141	39	109	47	50	67	144	132	128	150
Keteeji	45	24	47	25	60	165	39	117	43	47	75	137	139	139	185
Keteeji	49	31	53	32	63	171	45	116	34	42	71	139	140	139	183
Keteeji	52	31	48	24	67	165	39	118	42	47	72	137	140	140	203
Keteeji	51	26	57	24	49	165	37	99	42	46	71	139	137	132	151
Keteeji	47	22	53	23	30	169	40	108	42	44	70	143	142	141	178
Keteeji	43	24	50	25	51	170	39	114	49	51	70	149	147	141	178
Keteeji	43	21	56	25	36	141	43	111	41	45	70	136	135	124	158
Keteeji	41	22	49	19	67	170	40	108	39	43	66	139	141	123	183
Keteeji	49	24	49	20	62	169	40	109	42	47	70	143	142	139	147
Keteeji	51	23	53	26	49	169	40	71	39	42	71	140	140	141	149
Keteeji	50	22	52	24	38	139	39	98	45	48	59	140	140	140	160
Keteeji	52	23	52	25	47	149	39	93	46	48	65	140	138	129	189
Keteeji	51	24	49	24	31	172	40	109	39	44	69	141	140	129	190
Keteeji	50	23	51	23	39	145	38	104	46	48	59	132	132	125	181
Keteeji	44	31	52	29	54	169	41	118	39	43	69	137	137	139	145
Keteeji	48	27	50	19	48	169	39	108	46	48	70	148	148	139	148
Keteeji	50	25	53	24	39	147	39	102	48	50	65	132	132	125	177
Keteeji	47	25	52	20	55	147	41	79	39	42	77	139	139	126	189
Keteeji	44	22	53	23	45	170	41	87	39	45	69	135	135	133	191
Bargouji	41	20	54	26	51	152	35	138	32	28	69	127	127	123	146
Keteeji	45	30	50	27	63	169	41	107	47	50	74	148	148	140	146
Bargouji	43	24	53	32	55	172	42	135	38	42	68	132	132	134	170
Keteeji	54	23	53	25	32	142	42	104	42	49	63	138	138	134	150
Keteeji	44	21	53	23	39	165	41	89	39	46	63	133	133	133	185
Keteeji	53	32	49	30	43	166	42	120	45	50	75	139	139	141	182
Keteeji	49	22	53	25	28	138	41	103	46	48	81	131	131	132	181
Keteeji	50	25	49	22	40	164	40	111	39	51	75	146	146	142	171
Keteeji	46	24	49	21	47	165	38	110	43	47	62	145	145	140	182
Bargouji	44	22	53	19	28	147	38	84	33	39	60	130	130	118	165
Keteeji	52	30	49	23	73	165	39	108	45	48	72	138	138	140	182
Keteeji	44	27	50	25	58	175	36	117	43	50	74	148	148	123	200
Keteeji	45	24	53	28	36	142	41	107	41	44	74	138	138	126	166
Keteeji	46	23	47	24	62	165	39	110	43	47	72	139	139	139	180
Keteeji	51	23	51	25	41	142	40	100	44	47	70	134	134	132	181
Keteeji	43	21	51	22	29	150	32	108	33	37	57	149	149	122	170
Keteeji	49	24	54	23	25	141	40	118	45	48	69	139	139	126	178
Bargouji	42	16	47	23	53	156	32	104	30	43	63	126	126	123	178
Bargouji	50	22	55	26	30	138	39	103	46	48	77	132	132	125	177
Bargouji	49	25	56	23	44	145	30	93	42	46	69	127	127	126	168
Keteeji	49	23	50	23	46	149	35	69	44	45	67	138	138	142	171
Keteeji	49	22	52	22	41	163	43	112	36	45	61	145	145	122	167
Keteeji	47	32	51	28	59	166	41	114	48	52	77	149	149	141	185
Keteeji	39	19	51	18	46	171	40	94	36	43	63	129	129	123	192
Bargouji	54	22	54	25	30	140	38	103	46	48	70	132	132	129	179
Bargouji	53	23	54	22	40	144	28	94	41	45	60	131	131	130	179
Keteeji	45	31	48	26	56	163	39	110	45	49	74	144	144	137	182
Keteeji	50	23	53	23	32	140	40	108	45	48	72	129	129	130	179
Keteeji	53	24	53	23	50	149	35	63	45	47	73	138	138	143	169
Keteeji	46	25	51	29	37	145	42	109	40	42	75	137	137	128	168
Bargouji	49	23	52	23	41	145	33	101	42	45	65	128	128	127	173
Keteeji	49	23	54	23	68	164	35	109	38	47	66	140	140	142	198
Keteeji	41	25	55	24	49	155	37	98	38	40	65	149	149	150	199
Keteeji	50	24	53	28	42	147	39	107	39	42	67	137	137	127	167
Keteeji	49	29	51	24	58	170	42	110	47	50	75	148	148	140	189
Keteeji	42	24	56	24	65	169	35	101	36	51	62	149	149	145	201
Keteeji	52	25	56	25	70	166	34	117	38	47	68	143	143	144	200
Keteeji	50	29	51	20	51	171	40	108	46	48	70	147	147	141	181
Keteeji	48	25	50	24	45	163	39	98	39	42	69	146	146	119	161
Keteeji	39	22	47	20	48	153	38	97	31	37	71	136	136	138	180
Bargouji	50	22	54	25	29	138	39	102	46	47	77	131	131	124	176
Keteeji	46	31	49	29	59	167	41	113	49	52	77	149	149	143	185
Keteeji	45	24	53	28	36	142	42	106	41	44	75	138	138	126	166
Yakanaji	46	21	52	25	78	171	39	93	36	49	67	149	149	132	203
Bargouji	46	25	52	29	35	143	40	108	42	45	76	135	135	125	166
Keteeji	49	26	49	20	62	165	40	108	35	39	70	135	135	132	182
Bargouji	44	23	52	31	54	170	41	134	37	40	67	130	130	138	178
Keteeji	50	19	48	23	35	154	41	107	31	39	70	137	137	138	178
Bargouji	44	23	50	29	40	150	36	98	33	39	67	130	130	113	165
Keteeji	52	24	52	23	44	146	37	93	43	45	58	138	138	142	168
Keteeji	46	24	51	19	41	159	39	121	42	47	69	145	145	140	181
Keteeji	46	25	50	29	58	165	42	112	47	50	75	148	148	140	189
Keteeji	49	26	56	21	48	175	41	100	37	43	65	138	138	124	186
Keteeji	44	21	53	23	39	165	41	83	39	46	63	133	133	133	182
Keteeji	49	22	51	20	39	163	40	115	34	43	63	133	133	124	177
Keteeji	50	24	48	23	50	155	40	98	33	39	70	137	137	140	183
Keteeji	52	31	53	31	70	174	40	108	35	43	71	145	145	140	199
Keteeji	50	24	48	22	57	160	40	102	35	39	69	137	137	140	184
Bargouji	43	18	50	21	40	150	36	97	39	47	58	121	121	120	164
Keteeji	45	22	52	23	35	153	40	106	32	37	70	137	137	137	177
Keteeji	49	21	54	24	25	138	39	102	45	47	77	129	129	124	178
Keteeji	53	30	51	26	71	165	39	118	42	47	73	137	137	139	179
Keteeji	53	30	49	29	65	172	39	124	42	47	73	147	147	139	178
Yakanaji	47	24	49	24	85	172	36	121	39	48	71	137	137	139	186
Keteeji	50	29	51	31	71	165	43	113	34	41	69	144	144	137	182
Keteeji	53	32	50	29	71	171	44	110	41	51	75	148	148	140	172
Keteeji	52	31	52	27	72	170	40	102	47	50	75	141	141	140	172
Keteeji	53	32	50	29	71	171	44	102	41	51	75	148	148	140	172
Keteeji	52	30	31	26	71	164	39	109	45	48	72	138	138	140	181
Keteeji	50	22	55	24	26	138	39	103	45	48	67	129	129	126	178
Keteeji	49	26	49	20	62	165	40	108	35	39	70	135	135	133	182
Keteeji	46	24	51	19	41	159	39	121	42	47	69	145	145	140	181
Keteeji	45	25	52	29	37	143	39	101	43	46	71	139	139	128	179
Keteeji	51	30	47	28	40	162	39	117	41	45	73	137	137	138	180
Keteeji	49	25	49	26	41	172	40	105	33	41	70	141	141	133	181
Keteeji	50	30	51	27	55	171	39	109	40	45	70	148	148	140	185
Keteeji	42	18	46	21	58	152	30	115	30	37	59	123	123	107	165
Keteeji	40	19	46	22	19	140	32	103	27	34	57	124	124	100	164
Keteeji	45	17	50	22	57	164	33	104	34	44	63	130	130	115	170
Keteeji	41	19	50	19	61	155	34	103	30	41	60	130	130	117	170
Keteeji	46	21	53	22	36	154	35	101	32	37	60	122	122	119	160
Keteeji	47	22	55	23	45	172	43	125	34	46	65	139	139	122	175
Keteeji	49	18	50	23	50	165	35	104	34	49	61	129	129	122	182
Keteeji	51	30	47	20	53	166	33	102	34	42	63	128	128	110	162
Keteeji	40	16	49	22	47	147	35	100	30	40	56	127	127	112	165
Keteeji	42	17	51	22	48	152	34	103	31	41	59	123	123	110	165
Keteeji	44	17	49	23	49	156	35	96	34	44	61	134	134	112	169
Keteeji	43	22	52	22	37	154	39	102	30	42	63	136	136	115	167
Keteeji	45	21	52	22	66	167	40	113	35	45	61	127	127	120	170
Keteeji	40	18	51	23	45	160	35	102	33	40	59	131	131	112	165
Keteeji	42	18	48	22	49	151	32	99	31	42	60	126	126	118	180
Keteeji	50	20	49	21	53	160	33	103	33	45	61	130	130	125	165
Keteeji	42	19	52	21	56	150	32	107	30	44	60	123	123	115	175
Keteeji	45	23	55	22	53	165	35	110	31	41	62	131	131	119	170
Keteeji	53	25	50	20	79	189	45	132	40	50	38	143	143	125	195
Keteeji	41	21	53	21	43	157	39	104	38	47	62	138	138	112	160
Keteeji	43	20	49	20	39	149	35	105	37	43	60	132	132	110	150
Keteeji	41	17	50	22	43	152	35	110	32	43	61	129	129	120	171
Keteeji	44	17	50	24	54	157	37	117	34	44	61	130	130	120	170
Yakanaji	44	19	51	21	35	157	34	120	32	44	64	136	136	114	160
Bargouji	43	19	49	19	24	165	36	110	34	44	63	125	125	117	160
Yakanaji	43	17	48	19	48	158	51	112	34	48	64	125	125	122	166
Bargouji	40	20	49	17	30	152	33	114	31	43	58	115	115	120	165
Bargouji	39	18	48	17	35	137	27	103	30	30	56	103	103	103	152
Bargouji	45	19	48	20	42	153	34	110	37	45	58	119	119	115	163
Bargouji	49	20	51	23	46	171	34	115	45	49	68	127	127	124	174
Bargouji	40	18	47	18	48	157	31	105	35	42	60	113	113	122	165
Bargouji	41	20	49	21	39	161	34	106	39	46	63	121	121	123	175
Bargouji	45	19	52	34	56	168	34	115	37	48	70	131	131	128	203
Bargouji	42	16	51	19	34	152	31	112	37	44	63	121	121	123	161
Bargouji	42	16	48	18	36	155	31	110	33	45	61	123	123	121	163
Bargouji	42	20	50	19	30	160	35	110	30	44	63	121	121	117	162
Bargouji	40	16	48	17	39	145	31	91	38	49	62	125	125	123	170
Bargouji	43	19	49	20	35	160	32	114	36	47	63	132	132	124	171
Bargouji	42	17	48	20	46	141	31	113	30	42	36	120	120	114	170
Bargouji	43	18	50	21	37	160	33	97	35	48	63	115	115	120	168
Bargouji	40	19	49	19	39	163	33	85	39	48	63	121	121	119	162
Bargouji	42	19	48	19	49	143	32	101	32	41	59	113	113	114	170
Keteeji	42	21	51	18	41	154	33	99	35	44	61	127	127	119	184
Keteeji	41	21	50	19	49	160	37	99	35	44	65	127	127	120	184
Bargouji	49	21	50	19	42	174	40	105	39	48	69	130	130	130	180
Bargouji	48	21	50	19	50	173	40	102	40	49	70	131	131	134	179
Keteeji	45	22	51	21	45	170	36	36	38	47	64	136	136	130	179
Bargouji	37	16	46	17	25	151	31	103	33	44	65	120	120	119	162
Keteeji	45	22	51	20	40	170	36	40	38	48	64	135	135	130	180
Bargouji	40	20	48	16	22	160	43	80	40	47	61	119	119	120	162
Bargouji	41	17	51	20	39	162	34	104	36	48	67	123	123	124	172
Bargouji	45	17	47	20	39	145	30	102	36	44	63	121	121	124	169
Bargouji	40	20	49	19	46	150	35	89	39	47	64	119	119	120	163
Bargouji	43	19	51	19	33	161	33	93	35	46	63	119	119	119	172
Bargouji	40	19	48	18	24	155	30	113	36	44	58	110	110	119	150
Bargouji	40	18	49	18	30	156	30	106	35	45	62	116	116	120	156
Bargouji	39	17	50	17	15	141	30	106	36	46	65	117	117	115	154
Bargouji	40	19	43	17	29	154	31	103	38	43	62	116	116	118	152
Bargouji	40	18	47	20	30	156	30	93	30	38	58	110	110	120	166
Bargouji	45	18	46	19	35	152	31	107	33	42	58	118	118	120	160
Bargouji	45	19	52	34	56	168	34	115	37	48	70	131	131	126	203
Bargouji	41	16	45	17	39	148	29	109	34	45	59	111	111	114	152
Yakanaji	47	21	53	22	54	169	43	112	37	49	65	138	138	136	187
Bargouji	39	18	48	19	45	148	31	63	29	40	60	122	122	118	163
Keteeji	46	22	50	21	50	169	37	45	38	48	65	135	135	130	179
Bargouji	40	18	48	20	56	163	32	96	39	50	63	122	122	119	161
Keteeji	42	21	51	18	41	154	33	99	35	44	61	127	127	119	184
Keteeji	40	20	50	19	40	159	33	90	35	39	60	135	135	119	160
Bargouji	46	19	46	20	27	150	32	95	30	39	63	122	122	122	173
Bargouji	43	19	49	19	27	155	30	105	33	44	60	122	122	128	182
Bargouji	41	19	50	18	29	160	34	88	34	42	65	130	130	123	165
Bargouji	48	18	50	18	47	153	33	91	35	44	60	119	119	121	165
Bargouji	41	18	48	16	38	153	30	98	32	44	62	119	119	116	154
Bargouji	50	19	48	18	39	165	35	110	36	42	65	123	123	130	175
Bargouji	40	18	48	18	40	156	32	93	36	45	63	119	119	121	167
Bargouji	45	18	50	20	52	170	37	105	37	46	64	133	133	123	179
Bargouji	43	19	50	20	36	156	31	107	32	43	64	127	127	125	165
Bargouji	41	18	49	17	28	154	33	93	35	47	62	121	121	122	159
Bargouji	36	18	46	18	32	136	36	93	36	45	62	116	116	120	155
Bargouji	43	21	52	18	38	168	34	100	35	45	60	130	130	122	170
Bargouji	43	19	49	18	44	160	34	95	36	45	61	122	122	119	162
Bargouji	39	16	45	18	36	155	30	92	38	43	60	118	118	115	149
Bargouji	41	16	50	16	26	156	34	92	36	34	63	125	125	123	160
Keteeji	44	18	52	20	51	172	37	104	36	46	65	136	136	125	181
Keteeji	44	21	50	20	41	171	36	45	38	47	63	134	134	130	181
Bargouji	40	20	50	19	51	162	33	70	40	46	62	119	119	120	166
Bargouji	40	21	50	17	49	160	33	45	39	47	62	118	118	119	162
Bargouji	40	17	49	18	29	157	33	89	35	47	62	126	126	123	158
Bargouji	46	17	48	19	38	154	33	108	35	45	61	119	119	120	162
Bargouji	44	19	48	18	30	160	33	110	33	42	65	124	124	120	165
Bargouji	45	19	49	18	45	160	33	110	35	43	65	129	129	123	170
Bargouji	44	19	48	18	45	165	33	110	35	44	69	127	127	125	168
Bargouji	44	18	48	19	35	150	33	100	30	39	63	120	120	115	155
Bargouji	40	18	48	17	40	150	32	90	36	42	65	115	115	110	160
Bargouji	40	16	43	18	29	145	30	90	32	42	59	117	117	120	163
Bargouji	40	17	44	15	24	167	33	99	35	45	63	120	120	124	161
Bargouji	39	17	46	18	26	139	31	89	31	40	58	118	118	113	153
Bargouji	45	18	53	21	47	179	36	101	34	46	62	129	129	122	180
Bargouji	42	16	49	19	40	160	31	100	33	43	65	125	125	129	165
Bargouji	39	17	47	16	37	145	33	96	37	40	62	115	115	110	160
Bargouji	49	18	48	18	45	150	33	97	36	46	58	119	119	121	166
Bargouji	43	17	47	19	40	147	32	87	35	39	62	125	125	118	156
Bargouji	40	18	50	18	31	155	31	75	36	34	60	122	122	122	160
Keteeji	49	20	51	20	49	165	40	105	33	43	65	130	130	123	161
Bargouji	49	20	50	19	49	172	37	101	39	48	69	128	128	135	180
Keteeji	41	20	50	18	47	159	33	109	35	45	62	128	128	119	185
Bargouji	41	19	46	20	15	145	39	98	31	35	60	123	123	105	150
Keteeji	45	21	49	21	38	160	40	112	34	44	64	130	130	120	165
Bargouji	46	20	49	20	19	160	40	113	36	46	65	122	122	125	170
Keteeji	46	19	49	18	38	170	44	120	40	48	64	128	128	130	180
Keteeji	44	20	51	16	35	163	41	113	36	45	61	120	120	122	160
Bargouji	45	22	57	20	30	152	39	119	30	39	58	130	130	115	160
Bargouji	41	17	50	17	33	153	37	95	31	40	51	120	120	120	165
Keteeji	44	20	52	20	44	151	35	111	33	41	59	127	127	120	160
Keteeji	51	22	52	20	41	154	38	115	30	37	62	132	132	120	161
Keteeji	42	18	49	20	50	156	37	98	30	44	62	122	122	125	165
Bargouji	52	18	50	20	35	149	40	103	31	40	58	123	123	120	165
Bargouji	43	18	50	17	28	151	35	96	32	42	52	116	116	120	165
Bargouji	44	21	53	22	39	150	37	93	30	39	58	113	113	125	175
Bargouji	46	20	51	18	22	153	37	109	34	42	61	125	125	125	170
Bargouji	47	24	53	21	44	175	42	114	31	41	64	127	127	123	175
Bargouji	45	20	52	21	35	159	40	101	30	38	60	120	120	120	170
Bargouji	46	23	50	21	34	173	39	116	34	41	59	123	123	120	171
Keteeji	46	21	54	23	40	175	43	109	38	46	63	132	132	125	175
Bargouji	50	20	51	21	34	113	40	95	30	39	60	126	126	120	175
Bargouji	47	23	51	22	37	160	39	107	32	39	61	120	120	117	165
Bargouji	45	22	49	22	30	152	38	110	30	42	61	123	123	120	175
Bargouji	45	21	55	23	36	163	39	104	32	42	62	124	124	119	170
Bargouji	48	20	51	22	39	156	39	109	33	42	59	119	119	120	165
Bargouji	47	22	53	23	46	163	43	116	33	44	62	131	131	129	175
Bargouji	48	21	47	21	34	159	39	99	33	42	60	119	119	119	165
Bargouji	48	21	51	24	49	160	42	111	34	44	60	118	118	120	160
Bargouji	42	20	50	22	28	153	40	105	32	40	58	120	120	120	175
Somba	33	17	34.5	14.5	16	129	32	87.5	24	36	51	100	105	90	133
Somba	41	17	36	14	23	137	23	94	24	32	49	99	102	96	137
Somba	40	16	35	17	15	132	32	98	24.3	38	49	99	104.5	89	142
Somba	40	16	35	15	19	139	26	96	23	32	50	97	103	99	143
Somba	43	16.5	39	16	19	139	31	101	28	34	50	97	103	90	141
Somba	39	15	41	17	16	146	33	91	28	37	53	97.6	103	98	140
Somba	38	16	39.5	17	9	136	34	95	32	40	47	97	101	100	132
Somba	43	18	44	17	16	150	36	97.5	30	41	53	100	105	101	143
Somba	39	15	36	16	10	124	29	95	22	31	47	103	105	84	130
Somba	36	16	34	14	12	123	26	94	22	33	46	103	105	84	131
Somba	47	17	42	13	17	136	40	85	24	31	48	97	100	103	131
Somba	45	20	39	17	23	150	43	95	31	39	53	104	109	101	139
Somba	42	17	46	16	17	140	37	98	39	43	51	103	104	102	143
Somba	38	16	41	13	16	138	36	95	37	43	49	101	105	102	141
Somba	38	16	40	13	13	137	35	95	36.5	46	49	100	105	102	139
Somba	43	18	45	17	16	139	38	97	39	45	51	102	103	102	145
Somba	41	19	37	14	14.5	136	34	86	25	32	47	98	100	87	130
Somba	44	19.5	40	14	17	149	40	98	33	42	56	103	105	102	149
Somba	44	19.5	40	16	12	153	36	101	31	42	53	102	109	103	138
Somba	42	20	46	17	23	153	40	92	37	43	50	100	103	103	146
Somba	43	17	41	16	19.3	142	35	92	22	35	50	100	102	98	136
Somba	40	16	38	17	20	136	37.5	93	32	39	47	99	103	100	137
Somba	39	16	41	14	17	139	35	94	37	43	49	104	108	102	143
Somba	37	20	43	16	10	143	39	86	32	37	50	100	106	103	137
Somba	45	19	41	17	20	150	40	93	32	40	52	101.5	107	105	140
Somba	42	18	46	17	13	141	38	96	38	42	50	103	106	101	142
Somba	37	17	43	17	6	153	41	99	29.5	39	47	100	103	100	138
Somba	38	16	40	17	6	153	38	100	33	43	46	103	113	110	153
Somba	37	20	43	16	10	147	36	93	30	36	49	103	107	103	156
Somba	43	17	39	14	17	147	37	89	34	41	46	99.5	103	100	142
Somba	37.6	17	38	15	19	137	30	90	26	35	46	94	102	102	137
Somba	42	19	43	14	12	139	35	86	27	36	49	105	112	109	143
Somba	37	16	39	16	19	138	39	86	26	34	46	95	97	101	137
Somba	45	16.5	43	14	6	140	32	91	26	31	47	99	102	103	140
Somba	46	19	43	17	19.5	151	36	100	28	37.4	53	103	112	107	145
Somba	39	18.5	40	14	21	141	37	96	30	35	49	103	107	101	143
Somba	41	17	39	16	18	142	36	93	23	34	52.5	100	107	98	141
Somba	41	16	39	15	19	143	33	91	22	34	52.1	100	102	90	137
Somba	36	16	34	15	19	136	32	77	26	33	47	93	104	93	128
Somba	39	16	35	14	6	132	31	78	25.5	33	49	93	104	83	130
Somba	40	17	38	16	14.5	137	39	25	30	37	53	103	109	107	149
Somba	46	15	48	19	27	161	40	100	28	32	53	107	113	109	150
Somba	44	19	46	17	20	143	39	89	37	46	53	100	104	101	140
Somba	45	17	43	18	36	153	40	100	26	31	52	106	109	110	150
Somba	43	22	49	21	23	158	46	103	23	37	61	123	132	124	160
Somba	43	14	49	19	26.3	163	41	101	27	31	57	107	112.5	110	151
Somba	36	18	39	16	27	138	36	97	36	43	51	101	105	102	146
Somba	41	18	36	14	21	139	41	87	30	37	47	98	103	100	143
Somba	37	18	41	15	13	146	37	89	25	37	52	94	99	102	139
Somba	42	19	43	17	17	140	37	86	39	46	49	101	104	100	136
Somba	43	19	39	15	21	150	37	100	33	38	56	100	102	110	150
Somba	41	17	39	15	14	139	34	96	25	33	51	98	101	101	133
Somba	40	17	38	15	19	140	31	92	25	34	43	98	103	100	145.5
Somba	38	19	43	17	16	145	31	90	24	33	53	100	107	112	143
Somba	44	21	45	17	10	150	40	97	31	39	48	102	107	100	134
Somba	45	20	43	15	13	153	36	93	26	30	47	100	104	102.6	141
Somba	40	20	41	17	9	154	41	100	33	41	58	105	111	107	149
Somba	37	16	39	15	13	147	36	95	33	46	49	102	107	103	147
Somba	36	18	35	13	17	138	31	93	30	37	50	101	106	103	146
Somba	33	17	39	15	7	138	35	90	23	29	49	103	104	100	141
Somba	39	16	33	16	13	153	40	97	26	31	48	107	109	103	137
Somba	33	17	38	16	19	148	36	93	29	36	48	98	103	103	147
Somba	36	17	38	13	7	138	32	87	23	30	45	98	103	100	139
Somba	38	16	39	13	17	140	39	93	25	33	46	100	102	102	144
Somba	36	18	40	14	19	138	34	90	24	31	41	97	103	100	142
Somba	35	16	39	14	19	137	32	79	27	38	46	94	103	95	130
Somba	36	18	35.5	15	16	130	33	88	24	36	52	100	105	95	136
Somba	37	16.5	40	14	17	129	31	90	24	33	48	100	104	93	133
Somba	42	15	38	16	10	146	31	92	23	34	52	100	102	96	138
Somba	36	14	41	15	9	150	36	93	27	34	49	98	103	100	139
Somba	45	19	41	16	23	142	37	97	36	43	54	105	112	105	152
Somba	36	17	39	14	8	143	39	90	36	43	47	100	106	101	138
Somba	39	18	45	16	18	143	37	99	38	43	51	102	107	100	145
Somba	44	16	39	12	23	160	38	91	34	36	57	100	107	106	150
Somba	38	15	34	8	15	130	30	74	23.4	32	50	94	100	82	120
Somba	45	21	40	16	22	154	40	92	30	38	55	109	119	107	153
Somba	39	16	35	17	5	136	36	86	26	38	52	90	100	84	158
Somba	38	15	34	13	7	130	30	76	24	31	48	90	102	87	128
Somba	46	18	42	17	16	153	36	91	27	40	53	98	103	100	138
Somba	39	19	37	14	10	138	34	88.5	24	35	47	100	105	105	143
Somba	36	19	39	13	16	137	31	94	27	36	48	103	105	100	146
Somba	43	16	44	15	19	138	28	96	23	31	48	100	106	101	137
Somba	36	18	40	17	13	148	34	93	29	37	43	99	105	103	146
Somba	39	18	37	16	9	145	36	96	27	35	51	98	101	101	140
Dageeji	40	18	47	19	46	154	42	99	33	42	59	123	125	123	167
Goudali	42	17	44	18	17	160	40	106	28	44	52	124	127	129	179
Dageeji	39	17	43	18	39	155	44	88	30	45	62	120	129	119	174
Crossbreed	41	15	42	20	46	150	36	101	27	38	60	133	119	119	162
Crossbreed	47	17	41	22	27	160	42	95	32	40	57	114	120	113	160
Dageeji	43	18	41	16	52	152	52	95	32	46	57	125	129	117	176
Dageeji	43	16	40	17	54	155	43	101	34	48	55	116	116	104	173
Dageeji	42	18	43	20	67	162	39	95	34	45	59	118	122	122	178
Bodeeji	41	21	50	22	53	160	47	116	29.5	47	60	130	135	130	189
Dageeji	40	16	48	18	56	148	40	93	29	39	57	122	127	123	172
Yakanaji	47	18	46	17	47	170	39	100	32	47	59	120	126	128	188
Yakanaji	41	16	47	18	43	160	40	90	35	47	58	117	125	126	175
Yakanaji	40	19	44	18	36	153	42	114	31	44	58	123	130	135	170
Yakanaji	39	20	41	20	29	160	40	111	31	43	58	113	123	119	180
Yakanaji	41	21	47	19	50	171	44	106	34	46	61	122	128	133	183
Crossbreed	43	20	41	21	30	167	44	110	34	43	56	120	124	137	168
Yakanaji	41	18	41	17	39	145	39	110	34	46	54	118	122	105	178
Goudali	40	17	44	19	31	170	44	101	37	49	57	122	127	109	178
Yakanaji	38	16	46	20	46	149	39	114	29	41	58	130	127	127	183
Yakanaji	41	20	48	23	42	170	39	121	38	48	58	126	136	129	176
Goudali	42	19	47	23	21	166	38	113	33	50	63	126	132	129	177
Goudali	40	19	44	22	63	160	40	121	34	48	58	124	136	122	176
Goudali	40	19	45	13	57	150	38	121	35	48	58	123	130	136	170
Goudali	39	25	47	22	0	160	41	102	32	46	59	126	131	123	177
Yakanaji	42	21	45	21	57	156	43	104	31	44	58	124	134	122	189
Yakanaji	43	17	46	23	44	163	42	124	33	46	60	128	134	139	184
Yakanaji	41	21	48	22	44	169	43	121	33	50	64	139	139	150	182
Yakanaji	41	18	43	22	49	166	39	93	30	42	57	126	133	122	180
Yakanaji	45	21	45	23	62	165	41	100	30	45	58	132	136	120	186
Yakanaji	40	19	46	26	47	157	41	106	27	39	56	123	128	123	183
Boboji	44	19	46	21	44	155	45	99	32	47	59	101	127	128	138
Yakanaji	39	20	45	22	48	160	42	100	28	54	61	129	129	126	179
Boboji	42	15	45	20	52	180	44	113	28	43	62	132	131	129	152
Boboji	43	18	50	21	58	160	42	100	31	43	58	118	122	118	138
Yakanaji	41	19	41	20	65	163	44	112	30	50	57	124	129	137	175
Yakanaji	42	17	42	19	50	170	45	107	28	46	58	123	129	127	180
Yakanaji	42	19	44	19	58	172	41	108	32	44	58	122	133	133	180
Bodeeji	46	18	51	18	41	168	44	108	26	38	69	135	131	137	153
Yakanaji	40	19	46	17	59	158	43	99	25	42	56	118	118	126	188
Yakanaji	41	22	44	16	45	166	43	111	22	44	57	121	127	120	188
Yakanaji	41	21	42	26	57	160	41	109	29	44	58	124	122	120	188
Yakanaji	42	20	44	11	69	170	45	113	28	40	60	119	124	121	183
Crossbreed	42	19	49	20	44	166	45	111	24	44	62	121	124	136	166
Goudali	48	15	46	22	41	158	41	127	26	40	56	125	119	123	177
Yakanaji	41	19	48	19	57	164	37	104	29	40	59	127	126	123	196
Bodeeji	40	20	48	21	58	163	45	108	27	46	59	130	128	134	190
Bodeeji	40	21	48	19	59	170	39	106	27	42	62	135	128	130	197
Goudali	42	22	45	27	21	164	43	102	21	42	61	125	127	124	179
Boboji	37	16	37	16	0	135	41	80	22	35	47	100	102	107	144
Yakanaji	44	19	42	17	42	157	45	87	23	40	57	119	120	123	172
Crossbreed	42	20	46	22	31	175	45	99	28	42	65	126	133	129	130
Boboji	43	18	42	17	30	151	44	82	29	38	54	114	119	114	136
Crossbreed	39	15	42	19	19	155	43	103	30	43	54	125	128	130	133
Boboji	50	19	39	18	36	150	44	83	29	40	52	110	116	107	138
Crossbreed	44	20	45	18	42	160	36	45	30	42	59	127	127	122	139
Crossbreed	39	16	44	23	28	146	45	89	26	42	53	120	129	113	152
Boboji	37	20	39	16	34	143	41	81	27	37	51	107	112	122	138
Crossbreed	41	19	46	16	32	160	46	110	30	41	54	119	126	140	145
Boboji	37	16	41	17	16	140	40	94	25	35	52	108	117	106	150
Crossbreed	40	19	43	21	26	170	45	94	30	46	60	123	127	135	120
Yakanaji	43	20	42	21	66	143	41	96	21	39	53	117	120	128	183
Boboji	37	17	34	15	21	138	44	83	26	40	48	110	115	109	158
Crossbreed	42	19	40	15	26	148	45	108	26	42	54	110	111	135	128
Yakanaji	39	20	43	18	46	153	43	100	27	42	56	118	122	114	188
Boboji	35	19	45	18	31	144	46	98	24	39	47	106	111	115	143
Crossbreed	42	18	46	14	33	143	41	107	25	40	53	116	115	132	146
Yakanaji	41	17	46	18	66	160	50	110	25	40	64	125	121	133	177
Boboji	38	19	41	15	32	153	41	94	24	36	50	108	109	112	146
Crossbreed	44	17	46	15	35	155	42	100	26	44	55	124	127	127	140
Yakanaji	39	22	53	19	59	181	42	87	26	42	57	127	137	124	177
Boboji	37	19	41	17	26	149	37	95	21	39	55	124	120	100	139
Crossbreed	37	21	42	18	25	160	44	107	23	39	52	122	127	115	144
Boboji	38	18	39	18	29	160	42	111	23	39	55	119	122	120	142
Crossbreed	38	16	46	20	18	155	46	91	28	36	55	120	125	122	130
Boboji	38	17	41	15	30	134	42	92	23	36	47	105	107	114	136
Yakanaji	37	16	36	18	34	147	43	97	23	36	47	116	127	120	183
Boboji	38	17	40	16	36	140	41	78	23	36	50	114	117	112	168
Yakanaji	35	18	42	17	38	142	39	97	20	36	52	111	124	115	139
Boboji	41	16	43	15	43	155	41	92	26	37	53	118	122	127	152
Yakanaji	40	22	48	18	46	151	42	103	24	39	54	118	121	127	178
Boboji	38	17	42	15	34	133	35	80	24	34	48	107	109	120	145
Yakanaji	40	15	44	19	43	165	40	86	26	41	57	125	130	124	180
Boboji	39	17	36	18	19	130	39	86	26	32	45	99	102	108	120
Yakanaji	40	19	45	19	46	157	45	99	25	44	60	127	129	139	173
Boboji	38	17	37	15	32	137	45	72	28	35	47	101	104	113	158
Yakanaji	44	19	44	17	48	160	44	104	28	43	57	127	135	136	178
Boboji	38	20	40	15	38	146	40	99	29	40	53	114	110	126	138
Yakanaji	40	19	39	18	65	155	41	108	29	42	53	126	122	135	173
Boboji	35	16	42	16	19	135	42	94	27	36	49	109	113	110	146
Yakanaji	41	17	40	19	53	157	40	110	31	43	58	119	123	135	177
Boboji	39	19	39	17	37	141	40	79	28	38	48	107	114	112	146
Yakanaji	42	18	43	20	47	155	38	100	26	42	56	126	126	126	180
Boboji	40	20	39	15	20	141	41	91	24	39	52	103	105	104	139
Yakanaji	42	17	47	20	47	173	47	106	29	47	58	124	123	123	182
Boboji	44	18	39	15	34	160	38	100	28	42	56	120	119	120	138
Yakanaji	39	18	43	15	36	144	40	96	29	39	49	109	115	120	185
Boboji	42	19	41	15	30	155	43	86	28	42	56	111	118	119	150
Boboji	36	19	40	13	4	130	34	80	24	26	47	90	90	106	120
Yakanaji	40	19	45	20	74	168	49	98	31	46	60	128	129	128	183
Yakanaji	41	19	42	17	54	160	48	93	25	40	56	125	126	134	178
Yakanaji	45	18	39	20	63	160	49	102	33	46	54	120	129	130	188
Yakanaji	42	19	44	18	65	176	47	96	31	43	61	138	134	115	178
Yakanaji	53	23	47	23	64	135	45	120	40	50	80	145	143	125	185
Bargouji	40	19	52	18	35	167	39	115	30	40	71	134	131	99	150
Yakanaji	50	20	45	21	62	132	43	108	38	45.5	78	143	140	121	183
Yakanaji	51	22	46.5	23	64	137	43	135	39	48	79	143	140	124	184
Yakanaji	52	21	47	22	63	140	45	120	40	51	82	146	144	125	185
Bargouji	40	20	52.5	18.5	34	168	39.5	115	30.5	41	71	135	130	100	151
Yakanaji	50	26	56	20	60	194	40	115	39	46	66	140	134	114	161
Goudali	40	25	46	26	10	196	43	115	41	48	70	137	127	110	182
Bargouji	38	19	50	19	34	165	38	110	28	38	70	130	127	100	146
Bargouji	41	20.5	42	19	35	167	40	110	32	41	72	136	130	100	150
Bargouji	43	21	43	21	37	168	38	100	33	44	73	130	126	108	159
Yakanaji	51	23	45	25	67.5	180	39	108	42	54	80	148	144	132	191
Yakanaji	52	23	46	25	68	180	40	110	43	55	81	148	145	133	192
Yakanaji	50	22.5	45	25	68	181	39	108	42	53	79	143	142	131	190
Yakanaji	51.5	22.5	46	24	67	179	39	108	42	54	80	147	144	133	191
Yakanaji	51	23	47	25	68	189	40	110	42	54	81	147	142	133	189
Yakanaji	50	25	46	25	68	182	39	108	42	54	82	147	143	133	191
Bargouji	41	21	46	21	34	167	38	110	33	41	71	135	118	114	152
Yakanaji	54	25	47	26	64	138	46	110	42	51	81	147	145	140	185
Yakanaji	42	28	47	23	66	148	39	110	40	40	80	145	143	140	186
Yakanaji	50	19	50	20	53	193	42	99	36	46	60	126	124	127	162
Goudali	48	22	47	22	0	194	46	98	34	40	64	138	139	130	172
Crossbreed	48	20	48	21	70	182	45	105	30	43	71	142	140	134	196
Boboji	47	20	48	18	28	159	38	83	28	42	58	110	112	120	160
Yakanaji	48	20	50	21	22	193	54	108	32	45	71	143	140	140	198
Yakanaji	46	20	48	19	58	188	52	105	32	45	69	138	136	132	191
Yakanaji	46	20	48	19	62	180	51	103	31	45	71	140	138	131	178
Crossbreed	46	20	48	20	60	183	48	104	28	46	70	136	134	130	189
Yakanaji	45	21	48	21	60	188	50	106	30	46	70	142	141	139	196
Boboji	47	20	48	18	38	159	38	88	28	42	58	110	110	120	160
Dageeji	48	21	50	20	60	176	48	94	32	44	64	128	126	122	182
Yakanaji	46	20	50	21	57	189	50	103	31	48	70	140	138	141	178
Yakanaji	46	20	50	21	56	182	50	106	31	49	71	140	135	140	196
Yakanaji	46	20	50	21	50	185	50	104	30	45	70	141	138	140	198
Bargouji	48	21	50	18	30	164	41	94	33	42	65	125	124	122	162
Boboji	47	20	48	18	28	159	37	83	28	45	58	112	112	120	158
Bargouji	46	20	48	19	40	169	40	90	28	38	66	122	120	125	173
Yakanaji	48	21	55	21	15	185	53	106	36	47	68	148	145	155	196
Yakanaji	46	19	52	21	48	184	51	108	32	48	71	140	136	132	192
Boboji	46	20	46	18	32	166	42	82	30	43	58	120	121	124	174
Yakanaji	58	21	51	18	19	180	44	92	36	43	62	130	130	127	174
Yakanaji	46	21	49	20	36	187	50	103	36	45	72	146	143	128	196
Yakanaji	46	20	47	21	57	174	46	103	35	47	69	142	135	131	190
Yakanaji	46	22	62	26	56	163	50	110	34	44	58	130	133	128	198
Crossbreed	50	30	53	21	36	185	51	124	32	44	64	135.5	140	124	196
Crossbreed	51	27	50	24	47	197	50	115	41	51	71.5	142.5	145	140	198
Crossbreed	47	21	55	19	48	191	53	125	37	47	65	126.5	136	124	172
Yakanaji	49	24	54	22	51	172	48	110	41	53	63	132	140	130	178
Yakanaji	46	21.5	47	21	60	170	47	112	42	48	63	130	135	131	173
Yakanaji	47	31	49	20	62	162	48	122	38	47	62.5	133.5	134	143	196
Crossbreed	52	21	55	21	21	178	51	131	40	50	68	131	139	130	192
Yakanaji	46	26	51	20	52	179	49	110	35	44	59	125	133	126	174
Crossbreed	51	32	54	20	66	190	51	112	42	47	64	136	140	124	174
Crossbreed	49	28	61	22	58	189	49	117	37	49	68	130	136	121	186
Yakanaji	49	21	52	20	68	186	53	104	32	51	72	138	136	132	190
Boboji	37	19	39	15	15	136.5	38.5	72.5	32	33	51	94	103	95	160
Yakanaji	40	18	47	19	61	170	46.5	114	39	43	64	123	137	110	200
Crossbreed	47	23	48	25	40	174	48	104	34	48	62.5	132	138	127	191
Yakanaji	50	24	52	21	48	185	50	116	38	48	64	134	139	129	181
Crossbreed	60	21	49	21	60	165	50	105	38	47	60	132.5	135	126	182
Crossbreed	43	26	51	22	35	172	51	107	33	45	63	128	134	126	186
Yakanaji	49	25	54	21	59	184	54	107	38	50	68	135.5	138	131	180
Crossbreed	46	20	48	18	36	175	57	110	34.5	47	65	136	141	123	179
Yakanaji	46	24	48	23	29	170	49	115	38	43.5	59	122	133	126	191
Yakanaji	46	22	50	21	40	193	53	116	37.5	48	70	139	144	144	192
Crossbreed	44.5	20	48	21	26	169	45	110	35	45	61	124	127	122	190
Yakanaji	48	23	54	24	58	191	50	112	40	52	69	135	140	128	191
Yakanaji	49	27	58	24	58	197	49	116	42	49	68	131	132	140	189
Yakanaji	50	27	53.5	26	44	164	62	114	30	44	65	128	128	124	191
Yakanaji	61	26	55	23	65	192	50	115	45	63	68	134	140	128	182
Yakanaji	49	28	52	25	44	181	53	115	42	46.5	65	121	138	124	185
Yakanaji	50	31	60	20	61	198	57	124	45	51	74	136	143	135	186
Yakanaji	55	25	62	22	66	192	52	121	36	52	69	147	145	145	187
Keteeji	45	21	48	24	52	169	39	102	38	49	69	139	141	122	174
Bargouji	49	23	51	22	46	155	39	57	42	45	69	125	130	127	175
Keteeji	45	23	51	29	38	152	40	91	43	46	72	128	137	129	170
Keteeji	41	23	52	24	65	167	40	95	39	44	70	143	147	146	193
Keteeji	50	23	55	24	39	149	35	73	40	43	59	128	137	127	175
Bargouji	42	20	55	27	52	152	36	137	33	32	69	116	124	124	161
Keteeji	45	27	48	24	39	158	40	125	37	43	67	141	148	130	191
Keteeji	42	18	52	21	32	150	37	100	39.5	37	60	127	135	121	167
Keteeji	50	23	55	26	46.5	163	39	112	37	42	69	129	139	103	144
Keteeji	54	25	56	29	48	157	38	122	42	44	72	138	139	138	192
Keteeji	52	23	56	23	56	170	34	95	42	45	68	133	143	144	200
Bargouji	50	25	54	25	70	166	30	108	42	47	68	121	125	129	176
Keteeji	46	19	53	23	26	165	38	116	42	43	67	131	140	115	160
Keteeji	53	19	49	22	39	150	36	99	39	38	68	127	136	121	169
Bargouji	53	23	52	23	46	151	33	94	43	45	69	124	132	128	170
Keteeji	53	24	51	27	44	142	36	113	43	47	81	130	139	137	179
Keteeji	52	30	49	28	67	166	40	101	48	50	70	140	141	139	172
Keteeji	53	23	52	26	32	142	43	104	42	50	64	135	139	135	181
Bargouji	49	22	55	23	38	139	31	93	43	47	77	121	128	134	169
Bargouji	51	23	54	22	41	142	29	92	41	43	72	118	129	137	171
Keteeji	46	28	49	25	58	177	39	121	45	49	71	138	147	139	200
Keteeji	60	23	57	23	34	162	40	136	36	43	59	129	132	130	180
Bargouji	52	23	55	23	41	142	29	94	41	45	68	122	129	125	174
Bargouji	43	21	51	22	21	150	32	108	33	37	57	138	149	120	169
Keteeji	41	20	51	20	47	150	39	100	32	40	61	133	130	114	170
Bargouji	47	23	45	20	34	150	34	109	29	36	54	118	127	119	169
Keteeji	46	23	53	23	29	173	37	107	40	48	63	134	132	122	175
Bargouji	40	18	51	20	33	151	36	98	38.5	36	58	125	133	106	165
Keteeji	50	25	49	22	40	164	40	111	39	51	75	137	146	142	171
Keteeji	42	23	48	24	37	160	36	112	38	41	67	126	136	120	171
Bargouji	44	24	50	28	41	150	36	96	34	39	67	123	130	113	165
Keteeji	42	23	49	23	36	165	39	102	30	38	69	128	136	118	169
Keteeji	50	20	48	23	35	154	41	101	35	39	70	129	137	138	178
Bargouji	42	21	54	28	51	150	37	136	35	36	71	117	125	127	163
Keteeji	45	23	53	28	37	142	42	107	42	45	70	126	135	127	176
Bargouji	51	23	54	23	40	143	30	91	42	45	68	121	129	127	174
Keteeji	44	21	52	23	30	170	38	110	42	43	69	131	140	118	163
Keteeji	44	19	51	18	40	160	38	114	35	40	61	129	127	122	183
Keteeji	46	18	50	18	39	161	37	115	34	42	62	127	126	121	181
Bargouji	53	24	54	22	43	145	30	93	42	45	69	121	130	126	167
Keteeji	44	27	50	25	58	176	37	117	42	50	74	141	148	122	199
Bargouji	45	26	53	29	36	142	41	108	42	45	75	125	135	125	166
Bargouji	41	19	55	26	51	153	35	138	31	33	69	121	127	123	160
Keteeji	49	27	57	23	50	177	44	108	39	45	67	130	140	128	188
Keteeji	49	27	49	28	56	161	39	120	34	40	68	128	135	127	180
Bargouji	51	24	54	23	41	143	29	92	41	44	68	121	130	125	174
Bargouji	45	22	52	23	40	169	40	132	32	40	67	122	130	135	176
Keteeji	46	20	53	23	39	162	42	115	37	44	61	136	145	121	163
Bargouji	45	21	52	19	33.5	152	39	104	29	34	61	123	132	122	179
Yakanaji	49	28	55	29	72	169	42	115	46	50	68	139	142	124	186
Keteeji	45	23	54	24	69	162	39	135	37	47	65	134	140	127	185
Keteeji	41	23	49	20	34	147	33	94	34	40	57	117	124	105	156
Bargouji	43	22	53	21	46	154	36	123	34	40	61	119	125	110	152
Bargouji	42	22	50	18	24	150	37	100	29	39	57	122	127	103	146
Keteeji	42	21	51	20	64	165	37	126	39	43	65	130	137	118	168
Bargouji	38	21	52	20	30	140	29	94	27	36	54	114	120	103	149
Bargouji	52	23	55	22	40	143	28	92	41	45	58	121	129	125	174
Keteeji	48	26	50	23	61	162	40	109	36	40	70	129	137	138	185
Keteeji	49	23	54	23	30	144	39	108	47	50	68	126	133	129	177
Keteeji	52	31	52	27	62	170	40	102	47	50	75	129	135	134	182
Bargouji	45	19	51	23	39	161	36	117	32	40	68	122	130	123	179
Keteeji	46	22	53	23	45	166	40	110	35	44	63	129	134	117	172
Keteeji	49	22	52	22	52	166	36	106	34	39	63	125	130	119	172
Keteeji	48	21	55	22	59	168	37	122	37	44	63	126	130	119	175
Keteeji	46	22	51	20	40	163	37	98	34	40	63	120	128	106	169
Keteeji	43	20	51	21	50	164	40	99	35	45	60	125	133	115	169
Keteeji	40	16	50	23	38	155	37	103	30	43	60	123	132	110	165
Keteeji	47	18	50	21	42	157	35	109	35	43	61	130	140	120	180
Keteeji	49	24	55	20	37	181	41	112	42	49	68	135	130	132	190
Keteeji	48	21	53	21	51	177	40	135	35	45	66	129	138	120	169
Keteeji	45	22	41	20	39	158	35	108	32	42	60	126	131	109	165
Keteeji	42	21	51	22	41	153	34	99	34	43	59	122	131	117	167
Keteeji	50	17	50	23	51	158	34	102	35	42	61	129	126	123	198
Keteeji	45	19	49	19	39	163	39	121	33	39	62	129	130	124	160
Keteeji	45	23	53	20	42	167	42	110	35	40	63	130	133	113	175
Keteeji	48	22	50	20	49	154	39	111	32	41	59	128	132	115	169
Keteeji	46	23	56	24	53	176	42	126	35	45	67	127	134	112	170
Bargouji	42	20	50	22	27	157	40	114	34	43	60	123	129	120	160
Keteeji	43	20	50	22	31	160	37	112	32	39	61	125	133	120	170
Keteeji	43	21	51	21	54	160	39	124	32	40	62	131	136	115	160
Keteeji	43	22	52	23	45	169	38	111	37	44	63	126	133	120	170
Keteeji	44	22	51	21	49	156	34	101	34	40	59	123	130	103	162
Keteeji	42	21	50	21	42	156	35	105	33	37	59	124	131	118	169
Bargouji	38	19	46	19	23	136	33	105	29	35	55	112	120	94	149
Keteeji	46	22	52	22	56	164	39	113	33	43	63	129	134	112	166
Bargouji	41	19	47	19	27	137	33	103	28	33	53	113	120	99	150
Keteeji	43	18	51	21	30	150	37	111	30	43	56	120	124	108	156
Keteeji	40	21	51	23	35	153	38	111	29	37	59	124	128	100	163
Keteeji	44	22	56	21	55	161	36	109	38	46	66	129	137	125	189
Keteeji	49	23	52	21	34	172	40	116	40	56	67	126	132	130	180
Bargouji	45	20	47	19	37	161	32	112	34	44	65	119	124	119	166
Bargouji	46	22	49	19	37	163	36	117	33	46	66	124	131	122	170
Bargouji	43	20	47	20	22	154	32	107	33	45	56	109	118	116	153
Keteeji	50	24	55	21	38	175	39	121	36	53	68	132	138	130	184
Keteeji	44	22	52	21	42	164	33	102	33	47	65	127	134	125	172
Bargouji	46	21	50	21	33	175	35	113	37	42	67	123	126	122	167
Bargouji	47	19	53	19	50	170	35	97	43	49	63	114	123	121	170
Keteeji	46	21	55	20	38	171	38	108	34	46	67	133	134	125	165
Bargouji	44	21	47	19	38	155	33	102	36	44	60	115	124	117	165
Bargouji	45	21	49	18	28	160	31	93	35	49	60	122	125	121	164
Bargouji	47	21	51	17	39	161	35	115	29	45	62	124	127	119	170
Bargouji	41	16	43	19	27	144	29	104	31	43	59	115	116	114	170
Bargouji	44	20	50	22	43	148	33	105	34	42	63	116	124	116	169
Keteeji	46	22	49	23	44	170	36	105	36	44	64	128	130	119	170
Bargouji	40	19	44	19	24	134	33	96	29	39	56	104	115	103	153
Bargouji	44	22	52	20	37	162	33	115	36	46	59	116	120	124	163
Bargouji	41	20	48	16	39	160	32	107	36	49	59	114	123	120	170
Bargouji	41	19	51	20	27	154	35	112	31	43	62	118	127	128	171
Bargouji	45	22	49	19	37	155	34	123	35	45	63	124	122	124	171
Bargouji	41	16	45	17	39	148	29	109	34	45	59	120	125	114	152
Bargouji	45	21	49	21	32	160	37	112	33	45	67	119	124	129	186
Bargouji	37	19	46	17	30	137	32	106	31	39	55	101	106	107	147
Bargouji	45	20	52	20	39	158	34	117	35	41	63	114	124	110	163
Bargouji	42	20	50	19	21	150	36	103	36	43	59	113	120	126	171
Bargouji	43	22	32	19	30	156	34	115	34	46	61	119	128	125	174
Bargouji	43	20	49	21	29	158	36	118	37	44	62	114	124	118	168
Bargouji	47	23	51	19	28	155	32	117	40	43	60	112	119	122	162
Bargouji	45	22	49	20	27	170	35	114	38	53	68	122	131	128	170
Bargouji	44	20	47	20	39	150	37	113	37	47	62	116	127	114	162
Keteeji	45	25	49	19	30	170	36	118	33	47	69	135	130	126	171
Keteeji	46	20	51	20	27	168	37	114	39	47	65	132	132	122	173
Bargouji	46	19	47	18	31	158	31	112	34	39	61	112	114	132	177
Bargouji	42	18	44	20	24	142	34	103	33	41	56	109	118	105	152
Yakanaji	49	24	55	18	30	172	37	104	42	49	67	131	138	141	193
Bargouji	39	19	49	18	32	149	31	110	30	40	60	109	115	118	157
Bargouji	43	20	49	19	18	160	34	107	36	42	62	112	122	129	171
Bargouji	42	20	50	18	47	160	34	105	38	47	68	112	120	122	167
Bargouji	41	19	47	19	19	153	32	102	31	40	62	118	124	116	165
Bargouji	45	19	50	20	50	169	35	91	43	49	65	114	123	121	171
Yakanaji	36	22	45	20	50	172	39	122	37	46	68	135	141	130	190
Keteeji	39	21	51	19	40	162	40	99	30	42	66	128	129	120	165
Bargouji	41	18	48	18	21	146	31	102	32	39	59	115	121	115	160
Bargouji	40	21	48	21	19	157	32	104	34	41	63	115	123	113	154
Bargouji	43	21	47	17	25	156	32	98	36	44	65	115	124	120	160
Bargouji	40	19	48	20	50	163	32	95	39	48	63	112	122	119	162
Bargouji	38	21	51	19	17	163	33	100	33	46	64	109	117	120	165
Bargouji	39	17	47	16	38	155	31	95	35	44	65	110	120	119	160
Bargouji	40	21	50	19	43	162	39	65	39	46	62	112	119	120	165
Bargouji	39	19	48	19	22	163	39	85	40	46	63	113	119	123	169
Keteeji	45	20	56	19	47	164	35	113	36	46	69	129	138	116	170
Yakanaji	49	21	53	20	34	172	38	125	39	44	67	134	143	133	190
Bargouji	39	21	49	20	42	162	39	65	39	46	65	112	120	120	167
Keteeji	42	22	50	19	51	170	39	52	40	47	64	128	135	130	180
Bargouji	41	18	49	18	17	147	32	105	35	47	60	110	116	114	167
Bargouji	46	21	48	20	32	162	39	121	38	47	62	116	126	129	173
Bargouji	43	22	51	19	23	159	35	111	38	49	61	119	129	124	160
Bargouji	43	20	48	21	37	138	32	69	32	39	61	112	121	111	150
Bargouji	44	21	50	17	40	152	35	105	35	44	63	114	119	125	173
Bargouji	42	21	51	19	20	149	34	100	34	42	62	112	121	119	162
Bargouji	40	20	48	18	19	142	32	59	29	39	59	112	120	113	160
Bargouji	46	19	49	19	21	155	35	104	33	39	62	114	120	127	170
Bargouji	45	22	54	19	54	157	34	114	37	45	66	124	123	122	168
Keteeji	48	21	54	20	44	172	37	87	41	48	71	126	127	125	179
Bargouji	39	17	45	18	23	140	27	101	31	38	57	106	110	112	153
Bargouji	41	18	53	21	42	162	32	100	38	44	66	112	123	123	166
Bargouji	40	21	49	19	43	160	40	65	39	46	62	112	119	120	165
Keteeji	48	22	52	23	39	179	38	114	36	46	68	133	133	125	175
Keteeji	49	21	52	20	38	165	32	116	36	46	64	126	127	122	174
Bargouji	44	16	51	21	35	160	32	105	35	49	62	112	116	121	167
Bargouji	48	21	50	19	30	174	39	110	39	49	69	122	131	134	179
Bargouji	47	21	49	20	50	170	39	110	39	48	70	122	130	134	175
Bargouji	40	20	48	16	22	160	43	87	39	47	61	112	119	119	161
Keteeji	45	22	51	20	39	170	36	49	38	48	64	129	135	130	180
Bargouji	50	20	48	18	26	167	37	107	36	42	65	117	125	130	175
Bargouji	47	19	47	19	42	154	35	102	37	45	60	119	120	123	152
Bargouji	49	22	51	18	31	161	36	102	35	44	61	128	128	133	180
Bargouji	45	18	47	19	39	154	33	98	36	45	61	119	119	120	160
Bargouji	45	18	49	19	44	160	32	98	35	45	65	127	125	129	164
Bargouji	45	18	48	18	50	159	29	95	37	47	65	112	118	122	162
Bargouji	43	17	50	20	46	151	30	105	32	42	64	119	124	121	165
Keteeji	46	22	51	20	35	166	37	115	38	44	65	132	131	130	182
Yakanaji	48	21	56	23	64	174	39	110	39	48	71	136	141	133	193
Bargouji	42	21	48	18	25	161	34	100	33	43	61	119	120	121	160
Bargouji	41	17	47	18	41	158	31	92	38	43	60	117	118	115	150
Bargouji	40	19	50	19	42	156	33	85	36	45	63	118	119	121	168
Bargouji	49	18	50	19	39	150	32	90	36	46	59	119	119	121	166
Bargouji	46	19	48	19	40	155	34	95	37	44	60	119	119	122	151
Bargouji	40	18	49	18	30	158	31	75	35	46	60	125	125	123	160
Bargouji	40	17	50	17	32	156	33	89	36	34	62	124	125	122	159
Yakanaji	50	21	55	22	43	166	39	112	32	43	63	130	129	122	160
Bargouji	45	19	47	16	26	164	33	117	33	43	65	128	128	120	165
Bargouji	43	18	45	18	30	145	33	110	30	39	60	119	120	103	143
Bargouji	40	18	47	17	30	160	32	89	34	42	62	117	118	123	160
Yakanaji	50	19	51	20	51	167	38	110	38	46	65	134	139	139	205
Bargouji	50	20	50	18	32	170	38	106	40	46	64	125	128	126	175
Bargouji	40	18	49	17	40	154	32	90	33	40	60	124	123	117	154
Bargouji	40	19	50	18	32	155	32	90	35	39	63	119	120	120	160
Bargouji	40	17	47	19	35	147	32	85	35	40	62	121	121	119	156
Bargouji	40	17	42	19	30	145	31	89	32	40	59	114	119	120	160
Bargouji	39	18	48	18	30	140	31	87	31	39	58	113	113	113	153
Bargouji	42	20	49	19	33	155	34	110	32	38	59	119	121	120	160
Keteeji	46	20	52	18	29	160	36	123	38	40	62	126	130	125	175
Bargouji	46	20	50	17	46	160	35	119	35	43	64	129	130	123	170
Bargouji	41	18	49	18	40	148	32	88	35	40	65	126	123	118	159
Keteeji	44	19	51	18	22	163	37	109	34	42	63	128	133	121	165
Bargouji	46	20	50	20	32	164	38	99	30	41	62	122	123	121	170
Bargouji	44	19	51	21	45	169	34	105	34	41	65	123	130	121	181
Bargouji	41	17	49	20	45	160	32	98	33	42	63	117	125	125	163
Bargouji	40	21	49	19	43	160	40	65	39	46	62	112	119	120	165
Keteeji	45	22	51	20	39	170	36	39	38	48	64	129	135	130	180
Bargouji	40	20	48	16	32	160	40	87	39	47	61	112	119	119	161
Keteeji	42	21	51	18	41	154	33	99	35	44	61	127	127	119	184
Keteeji	40	19	48	22	25	140	36	105	32	38	56	119	122	120	170
Keteeji	44	19	49	17	29	146	35	109	32	37	59	123	124	120	158
Bargouji	39	21	44	18	18	140	36	90	30	34	56	113	120	109	150
Keteeji	49	18	49	20	37	170	44	110	37	44	65	126	131	125	165
Keteeji	42	20	49	19	39	148	39	112	28	37	57	120	129	119	160
Keteeji	52	22	50	20	33	168	42	102	36	47	65	129	131	130	180
Keteeji	42	21	41	20	27	147	40	94	31	37	57	120	123	119	160
Keteeji	49	20	52	17	48	166	43	118	36	44	65	127	133	129	175
Bargouji	44	19	46	19	26	164	40	110	34	42	61	119	123	112	160
Keteeji	46	21	51	20	39	156	41	113	33	43	62	123	124	130	180
Bargouji	42	20	50	22	27	157	40	114	34	43	60	123	129	120	160
Keteeji	50	21	43	21	40	176	46	112	37	47	64	132	132	129	172
Yakanaji	52	23	53	20	42	183	42	124	37	48	67	132	133	140	184
Yakanaji	49	22	52	21	46	175	46	120	36	46	64	127	131	130	184
Keteeji	45	19	49	19	39	163	39	121	33	39	62	129	130	124	160
Keteeji	43	20	51	22	33	150	38	108	32	41	63	122	128	128	170
Bargouji	42	19	48	20	25	152	40	109	30	40	57	121	127	115	160
Keteeji	51	21	53	24	38	166	39	116	34	45	66	127	135	125	170
Bargouji	46	21	56	25	42	170	39	119	33	35	66	127	133	125	179
Bargouji	48	20	50	21	39	155	40	102	30	39	60	121	122	120	165
Bargouji	46	20	51	22	37	161	42	105	34	41	60	118	118	125	160
Keteeji	47	21	54	23	53	166	44	109	32	42	63	127	130	128	163
Bargouji	44	23	47	22	25	145	42	103	30	38	56	113	122	115	160
Somba	37	17	37	17	18.5	141	32	99	26	36	53	102.5	106	87	150
Somba	36	16	34	17	19	142	36	99	27	34	51	101	107	91	151
Somba	39	17	37	17	19	146	34	97	27	36	52	96	102	90	145
Somba	45	17	41	17	22	143	28	97	29	37	51	98	102	93	147
Somba	41	16	42	15.5	22	143	30	95	30	39	53	99	102	95.6	137
Somba	43	16	43	17	20	143	36	97	29	37	51	97	103	100	137
Somba	43	17.5	42	16	20	149	39	97	31	39	51	98	107	102	138
Somba	43	18	42	16	19	139	31	97	32	42	53	101	107	103	141
Somba	38	16	41	16	21	143	37	99	27	36	50	98	103	99.6	131
Somba	41	16.5	47	16	20	139	38	96	28	37	48	102	106	103	145
Somba	38	17	43	17	16	134	36	98	31	40	51	99	104	102	146.5
Somba	45	18	41	15	22	152	39	100	34	39	55	102.5	109	108	156
Somba	46	19	41	17	18	150	42	95	31	38	53.5	106	112	104	152
Somba	40	16	41	17	21	145	36	98	29	36	51	97	104.6	102	143
Somba	41	16	42	17	20	138	37	96	31	40	50	110	114	102	139
Somba	40	18	43	16	6	141	37.5	94	39	44	51	104	107	103	143
Somba	42	17	43	17	16	140	39	98	36	43	51	100	105	102	145
Somba	46	21	39	17	23	152	41	94	30	38	54.5	104	109	100	136
Somba	41	16	43	16	17	139	38	94	31	40	55	110	114	103	145
Somba	43	20	40.5	16	23	157	43	93	27	39	51	103	106	103	150
Somba	37	19	40	16	10	133	35	97	28	34	48	100	103	101	137
Somba	36	17	39	13	9	143	37	79	30	37	46	97	100	98	137
Somba	40	19	37	14.5	9	132	34	80	29	33	52	104	110	100	133
Somba	30	16	36.5	13	10	134	37	96	23	34.6	45	98	103	100	136
Somba	36	17	41	15.5	13	147	36	100	22	31	52	103	116	104	153
Somba	41	17	43	15	19	156	48	96	28	36	49	100	106	102	142
Somba	48	19	35	14	20	150	33	102	34	37	58	100	101	110	151
Somba	40	17	39	16	19	147	38	92	27	36	51	101	107	97	143
Somba	42	20	38	16	17.5	137	35	89	24	36	41	97	103	105	149
Somba	43	16	45	19	23	152	40	98	29	33	56	106	113.5	110	153
Somba	38	17	42	16	17	135	34	92	32	40	50	99	104	102	147
Somba	48	23	35	14	20	148	36	102	30	35	57	102	106	113	150
Somba	46	23	37	13	7	145	36	104	31	35	56	103	107	113	153
Somba	44	16	43	16	20	149	38	97	31	40.5	53	103	110	107	142
Somba	40	16	42	12	16	133	37	96	37	47	49	103	104	102	146
Somba	45	20	39	18	7	150	44	96	32	41	57	103	112	102	141
Somba	38	20	40	14	7	140	36	90	25	31	41	99	103	98	135
Somba	44	19	40	13	26	135	36	81	24	31	40	95	101	100	140
Somba	41	17	48	19	16	160	43	80	29	32	47	106	113	109	143
Somba	47	20	46	21	26	157	42	102	28	32	60	112	122	123	157
Somba	44	18	38	16	12	143	40	96	33	39	51	100	109	102	140
Somba	46	20	39	16	15	151	43	90	35	39	58	106	100	102	158
Somba	43	19	39	16	17	140	36	92	23	34	49	97	100	103	135
Somba	41	18	38	14	15	136	35	87	25	33	49	99	100	89	132
Somba	46	19	38	14	20	153	36	105	32.5	37	56	100	101.5	110	153
Somba	45	16	40	12	25	127	39	74	23.5	31.3	40	96	100	100	139
Somba	41	18	37	13	14.5	135	34	86	24	32.5	48	98	98	85	130
Somba	40	17	38	17	17	147	39	82	26	38	53	101	105	95	141
Somba	45	19	44	21	25	154	43	106	26	37	59	129	133	127	149
Somba	44	17	41	13	27	125	36	76	24	33	51	95	101	100	140
Somba	47	19	35	17.6	14	154	39	80	27	32	53	96	106	102	134
Somba	47	18	46	21	24	158	41	102	29	35	64	128	132	120	162
Somba	47	16	43	12	17	126	41	79	24	30.3	49	96	100	102	129
Somba	36	17	39	16	7	138	37	87	28	35	43	109	113	105	146
Somba	36	17	41	17	13	146	41	97	24	35	49	101	105	103	147
Somba	46	20	40	15	14	150	42	90	32	34	58	116	104	108	157
Somba	38	16	44	15	16	135	35	40	22	27	35	103	106	109	138
Somba	41	19	38	17	13	145	39	92	29	35	52	98	104	99	136
Somba	46	21	39	17	7	147	40	97	32	39	51	103	109	101	139
Somba	43	15	47	20	17	158	42	100	28	32	53	103	113	110	147
Somba	42	17	40	17	7	143	36	95	31	40	51	102	112	103	148
Somba	40	16	42	13	9	138	37	96	36	47	49	102	104	102	145
Somba	48	20	35	14	20	148	34	105.5	31	34	59	100	106	112	148
Somba	37	16	40	15	14	137	35	90	29	37	48	97	102	100	141
Somba	40	15	33	16	10	142	40	80	25.5	34	56	109	116	104	156
Somba	44	21	40	15	23	150	41	90	31	35	60	110	116	109	155
Somba	46	20	38	15	20	152	37	103	33	37	57	100	102	110	154
Somba	44	17	36	15	17	150	37	101	35	42	53	101	107	109	148
Somba	45	20	38	17	23	148	42	96	31	38	52	103	109	102	143
Somba	44	18	46	16.5	30	156	41	102	27	29	53	102	105	105	150
Somba	40	18	42	15	17	145	37	88	27	35	53	101.5	106	97	139
Somba	41	18	33	16	12	136	37	78	26.5	32	51	97	104	93	130
Somba	43	18	40	15	17.6	145	36	87	26	34	52.5	100.3	105	95	137.1
Somba	48	21	35	13	21	147	33	105.6	30	34	58	102	106	113	150
Somba	42	17	40	16	19	139	38	94	30	41	56	102	110	103	147
Somba	44	15	48	18	14	138	39	98	27	33	52	100	107	105	151.5
Somba	41	17	43	16	16	139	40	93	26	35	53	99	103	106	153
Somba	42	19	36	15	13.5	136	34	89	25	33	42	98	99	99	130
Somba	38.5	18	37	14	19	140	40	98	21	29	47	101	109	112	143
Somba	45	21	40	16	20	152	43	94	33	38	59	109	115	106	156
Somba	30	16	36	14	10	131	36	89	27	33.5	46	98	101	100	134
Somba	38	15	43	13	17	139	31	86	26	31	48	97	104	100	136
Somba	43	18	38	13	10	139	33	93	25	37	48	98	103	100	142
Somba	45	20	39	16	14.2	136	38	90	32	36	56	102	112	100	158
Somba	42	21	38	15	14	140	40	92	38	57	69	100	105	100	159
Somba	46	20	43	16	18	151	42	99	33	40	51	100	109	101	143.5
Somba	43	15	46	19	7	158	41	101	27	31	56	106	113	109	151
Somba	41	19	38	15	14.5	137	36	87	24	33	48	97	99	87	131
Somba	39	15	40	18	21	143	39	98	27	32	51	106	116	108	149
Somba	44	20	49	19	14	145.5	39	100	29	37	53	106	110	107	151
Somba	43	19	42	16	23	141	39.5	87	23.9	31	48	97	101	103	136
Somba	45	20	19	16	16	153	41	97	31	40	48	102	112	105	148
Somba	44	20	39	17	23	149	41	95	32	38	54	103	109	101	145
Somba	45	18	49	19	17	153	42	100	28	32	56	107	113	110	152
Somba	43	16	41	13	28	133	37	86	24	36	51	96	101	100	140
Somba	40	20	37	17	19	149	39	102	33	42	52	103	107	119	150
Somba	45	19	41	15	6	151	39	100	36	41	55	100	103	110	150
Somba	44	20	40	14	22	152	41	90	31	37	56	109	116	106	156
Somba	40	16	34	16	10	142	32	79	26.4	34	50	90	102	85	142
Somba	43	16	40	16	19	140	39	95	31	40	55	103	112	104	148
Somba	42	19	39	15	21	150	37	100	33	39	57	102	107	115	150
Somba	38	17	42	18	16	136	37	95	32	40	50	99	105	102	146
Somba	40	17	39	17	17	148	41	93	27	39	51	101	105	97	141
Somba	46	18	45	16	12	146	39	86	30	36.5	43	99	106	103	146
Somba	46	19	37	15	20	152	36	108	32.5	38	53	100	102	110	152
Somba	44	19	42	20	13	158	41	103	29	34	60	102	105	103	146
Somba	46	20	42	15	7	150	37	100	33	38	54	101	103	109	152
Somba	41	17	43	16	13	137	36	90	30	42	53	103	105	99	135
Yakanaji	49	21	53	23.5	90	180	46	115	34	44	67.5	140.5	143	148	185
Goudali	47	18	50	21	0	168	51	108	31	38	63	128	136	110	180
Yakanaji	44	21	49	21	47	177	47	39	39	45	63	136	138	127	183
Crossbreed	43	21	43	18	23	154	45	92	35	42	56	121	126	113	184
Goudali	44	29	48	22	16	171	51	131	35	47	63	129	140	121	185
Yakanaji	43	18	45	20	44	164	44	102	25	43	65	130	134	132	191
Goudali	43	20	50	20	36	183	42	112	47	52	71	132	138	143	181
Goudali	50	23	52	22	51	183	53	128	37	52	70	141	144	148	182
Goudali	49	22	47	21	20	180	48	132	40	46	66	139	142	148	186
Yakanaji	46	24	54	21	63	184	48	128	34	53	69	139	147	146	180
Goudali	49	22	51	24	12	182	46	129	31	41	65	139	138	132	179
Goudali	44	20	44	19	12	172	52	116	30	41	59	135	142	141	191
Yakanaji	43	21	44	20	26	155	35	92	26	38	54	128	127	126	192
Yakanaji	43	21	53	21	42	167	48	109	28	43	57	133	137	122	190
Yakanaji	40	20	50	23	40	166	49	112	26	42	56	130	136	128	191
Crossbreed	40	19	43	18	9	145	43	103	34	38	52	125	125	120	189
Goudali	42	19	47	22	6	172	47	115	28	44	63	133	144	138	191
Yakanaji	46	20	45	17	39	168	49	113	31	46	63	137	140	133	182
Yakanaji	48	22	48	20	46	170	47	104	32	43	61	131	141	125	185
Yakanaji	39	17	39	21	47	150	49	99	31	39	56	120	131	122	186
Bodeeji	48	22	45	21	44	162	49	109	29	41	62	121	132	120	202
Bodeeji	48	26	56	24	69	158	52	115	30	37	58	124	129	127	204
Bodeeji	43	23	51	23	60	168	53	117	34	42	61	120	130	139	201
Bodeeji	46	22	49	19	62	155	47	102	32	40	56	104	118	130	200
Bodeeji	44	20	50	21	48	161	43	104	36	47	60	122	124	142	201
Bodeeji	40	21	48	19	37	163	43	99	35	48.5	57	123	125	132.5	205
Bodeeji	43	21	48	19	53	153	43	97	33	42	57	117	127	135	186
Bodeeji	40	20	47	21	58	160	44	108	36	43	59	120	128	135	196
Bodeeji	43	20	46	22	51	162	43	113	33	46	60	125	133	136	189
Bodeeji	47	21	49	21	46	160	48	104	38	42	60	121	124	144	200
